# Supplementary material for: Reciprocal regulation of rumen microbiota and epithelial genes in response to small peptide supplementation for feed efficiency in beef cattle
Source: Front Vet Sci. 2026 Jan 8;12:1714827. doi: 10.3389/fvets.2025.1714827 (PMC12824421; doi:10.3389/fvets.2025.1714827)
Supplement: SUPPLEMENTARY TABLE S1 — 16S rRNA results of all samples. [file Data_Sheet_1.ZIP]

Archive with 3 entries (2 files):
- supplementary files/Additional File 1.xlsx
- supplementary files/Additional File 2.xlsx
- supplementary files/
