# Supplementary material for: Reciprocal regulation of rumen microbiota and epithelial genes in response to small peptide supplementation for feed efficiency in beef cattle
Source: Front Vet Sci. 2026 Jan 8;12:1714827. doi: 10.3389/fvets.2025.1714827 (PMC12824421; doi:10.3389/fvets.2025.1714827)
Supplement: SUPPLEMENTARY TABLE S1 — 16S rRNA results of all samples. [file Data_Sheet_1.ZIP › supplementary files/Additional File 2.xlsx]

## Sheet: Additional File 2
gene_id	gene_name	gene_chr	gene_biotype	gene_description	SP1	SP2	SP3	SP4	SP5	SP6	SP7	SP8	SP9	SP10	CON1	CON2	CON3	CON4	CON5	CON6	CON7	CON8	CON9	CON10	SP	CON	fold change	p-value
280765	DES	NC_037329.1	protein_coding	desmin && sp|O62654|DESM_BOVIN Desmin OS=Bos taurus OX=9913 GN=DES PE=2 SV=3 && -	14.4395	12.6163	18.5466	22.5746	24.7956	12.7854	11.4396	13.0567	17.0443	16.9304	9084.02	16306.6	11.3301	8.92521	12695.3	8158.97	10.1277	8467.32	6352.72	7621.24	16.4229	6871.66	0.00238995	0.000985658
281595	ACTG2	NC_037338.1	protein_coding	actin gamma 2%2C smooth muscle && sp|Q5E9B5|ACTH_BOVIN Actin, gamma-enteric smooth muscle OS=Bos taurus OX=9913 GN=ACTG2 PE=2 SV=1 && PF00022:Actin	15.322	10.3113	14.6059	10.3866	7.80713	14.4968	7.19476	9.99434	12.6565	9.97592	3954.51	7481.91	3.29019	4.67586	5718.21	3742.6	3.98302	3813.23	2861.1	3432.52	11.2751	3101.6	0.00363526	0.00105929
534583	CNN1	NC_037334.1	protein_coding	calponin 1 && sp|Q2HJ38|CNN1_BOVIN Calponin-1 OS=Bos taurus OX=9913 GN=CNN1 PE=2 SV=1 && PF00402:Calponin family repeat|PF00307:Calponin homology (CH) domain	16.9518	11.1231	17.9428	9.89846	8.58491	9.93918	5.7922	10.4813	13.979	8.93921	2600.2	4814.02	2.72659	4.8822	3707.11	2408.37	3.80439	2472.32	1855.46	2225.79	11.3632	2009.47	0.00565483	0.00104647
514186	SYNM	NC_037348.1	protein_coding	synemin%2C transcript variant X1 && sp|O15061|SYNEM_HUMAN Synemin OS=Homo sapiens OX=9606 GN=SYNM PE=1 SV=2 && -	5.33291	5.00812	5.7885	4.40363	4.70096	4.71317	4.2452	3.81338	5.13329	4.37527	728.421	1268.69	4.38351	5.19563	998.556	636.537	4.78957	667.165	501.673	601.049	4.75144	541.646	0.00877223	0.000948828
497015	TPM2	NC_037335.1	protein_coding	tropomyosin 2 && sp|P19352|TPM2_CHICK Tropomyosin beta chain OS=Gallus gallus OX=9031 GN=TPM2 PE=1 SV=1 && PF00261:Tropomyosin	28.4348	17.3394	25.2864	10.5482	13.7572	16.0427	10.481	13.0365	20.4022	12.7731	1594.95	3094.65	7.34427	8.36228	2344.8	1551	7.85327	1565.65	1176.32	1410.02	16.8102	1276.09	0.0131731	0.00113954
530050	MYH11	NC_037352.1	protein_coding	myosin heavy chain 11%2C transcript variant X1 && sp|P35749|MYH11_HUMAN Myosin-11 OS=Homo sapiens OX=9606 GN=MYH11 PE=1 SV=3 && PF00063:Myosin head (motor domain)|PF01576:Myosin tail|PF02736:Myosin N-terminal SH3-like domain	26.0824	18.9836	31.0487	14.7526	16.6383	16.6272	13.6057	12.9926	22.7168	14.9233	1681.56	2854.78	9.91285	10.9455	2268.17	1432.35	10.4292	1515.42	1139.3	1365.07	18.8371	1228.79	0.0153298	0.000982522
540340	SYNPO2	NC_037333.1	protein_coding	synaptopodin 2%2C transcript variant X1 && sp|D4A702|SYNP2_RAT Synaptopodin-2 OS=Rattus norvegicus OX=10116 GN=Synpo2 PE=1 SV=2 && PF00595:PDZ domain	6.43465	5.04255	6.9404	4.1252	3.77647	4.09984	3.55565	3.57425	5.6357	3.82628	294.689	498.322	1.92306	2.59718	396.505	250.122	2.26012	264.978	199.383	238.807	4.7011	214.959	0.0218698	0.00102022
338037	MYLK	NC_037328.1	protein_coding	myosin light chain kinase%2C transcript variant X3 && sp|Q15746|MYLK_HUMAN Myosin light chain kinase, smooth muscle OS=Homo sapiens OX=9606 GN=MYLK PE=1 SV=4 && PF00041:Fibronectin type III domain|PF07679:Immunoglobulin I-set domain|PF16620:Unstructured linker between I-set domains 2 and 3 on MYLCK|PF00069:Protein kinase domain	21.111	14.5803	17.8103	9.5842	9.24343	11.715	8.15714	10.5503	15.7715	9.85002	603.214	951.806	4.86066	8.44243	777.51	478.334	6.65154	519.96	392.081	469.167	12.8373	421.203	0.0304778	0.000989396
505964	MYL9	NC_037340.1	protein_coding	myosin light chain 9 && sp|P02612|MLRM_CHICK Myosin regulatory light chain 2, smooth muscle major isoform OS=Gallus gallus OX=9031 PE=1 SV=2 && PF13405:EF-hand domain	102.694	58.0821	75.7876	45.3627	43.2582	53.6841	35.2453	50.8398	70.4817	45.678	2480.88	4086.56	37.615	32.8193	3283.72	2062.09	35.2172	2201.68	1659.47	1984.32	58.1114	1786.44	0.0325292	0.00101044
281544	TPM1	NC_037337.1	protein_coding	tropomyosin 1%2C transcript variant X27 && - && PF00261:Tropomyosin	44.2667	28.2472	40.8883	29.8177	19.4848	24.95	23.1639	22.388	35.805	23.9609	1018.76	1953.77	31.6872	21.7233	1486.27	992.728	26.7053	1001.41	756.486	902.442	29.2972	819.198	0.0357633	0.00109842
539332	CFL2	NC_037348.1	protein_coding	cofilin 2%2C transcript variant X1 && sp|Q148F1|COF2_BOVIN Cofilin-2 OS=Bos taurus OX=9913 GN=CFL2 PE=2 SV=1 && PF00241:Cofilin/tropomyosin-type actin-binding protein	4.60114	2.81538	3.71982	4.36249	3.02543	2.83949	2.52076	2.98341	3.87471	3.14632	131.443	205.23	2.89743	2.65533	168.337	104.064	2.77638	113.19	85.5564	102.112	3.38889	91.8261	0.0369056	0.000912868
532090	LMOD1	NC_037343.1	protein_coding	leiomodin 1 && sp|Q8BVA4|LMOD1_MOUSE Leiomodin-1 OS=Mus musculus OX=10090 GN=Lmod1 PE=1 SV=1 && PF02205:WH2 motif|PF03250:Tropomodulin	11.7631	7.80099	11.4173	4.66507	5.89928	6.79499	5.4229	5.47277	8.91163	5.651	235.172	479.538	3.74022	4.91605	357.355	241.639	4.32814	239.484	180.842	216.144	7.37991	196.316	0.037592	0.00132036
617797	SH3BGR	NC_037328.1	protein_coding	SH3 domain binding glutamate rich protein && sp|P55822|SH3BG_HUMAN SH3 domain-binding glutamic acid-rich protein OS=Homo sapiens OX=9606 GN=SH3BGR PE=2 SV=3 && PF04908:SH3-binding, glutamic acid-rich protein	10.1141	6.59659	3.95324	6.14866	5.96288	8.37736	5.71164	6.2158	6.70315	6.48327	207.524	417.128	3.2717	8.35898	312.326	210.2	5.81534	209.308	159.071	189.722	6.62667	172.272	0.0384662	0.00119313
513463	TAGLN	NC_037342.1	protein_coding	transgelin%2C transcript variant X1 && sp|Q9TS87|TAGL_BOVIN Transgelin OS=Bos taurus OX=9913 GN=TAGLN PE=1 SV=4 && -	187.556	113.111	153.446	71.4351	69.1559	90.1139	53.8966	96.0713	131.387	76.1345	3388.04	5609.66	55.4449	40.8817	4498.85	2832.55	48.1633	3017.72	2273.51	2718.58	104.231	2448.34	0.042572	0.00111259
615329	CSRP1	NC_037343.1	protein_coding	cysteine and glycine rich protein 1%2C transcript variant X2 && sp|Q3MHY1|CSRP1_BOVIN Cysteine and glycine-rich protein 1 OS=Bos taurus OX=9913 GN=CSRP1 PE=2 SV=3 && -	28.3254	27.7359	26.6345	18.34	21.1163	22.8544	23.0166	18.2186	25.259	20.7092	661.372	1199.57	27.1495	20.8139	930.473	613.362	23.9817	629.365	477.227	567.876	23.221	515.119	0.0450788	0.000991143
777787	FABP7	NC_037336.1	protein_coding	fatty acid binding protein 7 && sp|Q09139|FABP7_BOVIN Fatty acid-binding protein, brain OS=Bos taurus OX=9913 GN=FABP7 PE=1 SV=2 && PF00061:Lipocalin / cytosolic fatty-acid binding protein family	8.31261	2.35773	0.341196	4.32826	2.13863	6.36268	1.23944	1.99865	3.83495	3.21353	91.6582	171.544	0.978895	2.20825	131.601	86.2615	1.59357	88.0604	66.5974	79.5982	3.41277	72.0102	0.0473928	0.00130989
407176	KCNMB1	NC_037347.1	protein_coding	potassium calcium-activated channel subfamily M regulatory beta subunit 1 && sp|Q28067|KCMB1_BOVIN Calcium-activated potassium channel subunit beta-1 OS=Bos taurus OX=9913 GN=KCNMB1 PE=1 SV=3 && PF03185:Calcium-activated potassium channel, beta subunit	3.98859	1.31074	3.74307	0.985007	2.56437	2.35816	2.27131	2.09453	2.50685	2.05467	66.1583	106.758	1.00468	1.32995	86.4583	53.8815	1.16731	57.9738	43.8128	52.3419	2.38773	47.0887	0.0507071	0.00112344
281165	FLNA	NC_037357.1	protein_coding	filamin A%2C transcript variant X1 && sp|P21333|FLNA_HUMAN Filamin-A OS=Homo sapiens OX=9606 GN=FLNA PE=1 SV=4 && PF00630:Filamin/ABP280 repeat|PF00307:Calponin homology (CH) domain	53.845	51.632	65.818	39.6246	40.7646	47.5372	41.0234	40.596	52.7299	41.9092	1308.33	2094.77	35.7963	38.6909	1701.55	1065.28	37.2436	1146.3	869.397	1035.83	47.548	933.318	0.0509451	0.000976603
506107	BAG2	NC_037350.1	protein_coding	BAG cochaperone 2 && sp|Q3ZBG5|BAG2_BOVIN BAG family molecular chaperone regulator 2 OS=Bos taurus OX=9913 PE=2 SV=1 && -	6.29749	3.94839	5.60721	9.39319	9.38204	6.59091	6.15004	8.15606	6.31157	7.93445	160.931	331.857	5.41394	5.14647	246.394	168.635	5.28021	166.067	125.837	149.948	6.97714	136.551	0.0510955	0.00131558
534551	HSPB6	NC_037345.1	protein_coding	heat shock protein family B (small) member 6%2C transcript variant X1 && sp|Q148F8|HSPB6_BOVIN Heat shock protein beta-6 OS=Bos taurus OX=9913 GN=HSPB6 PE=2 SV=1 && PF00011:Hsp20/alpha crystallin family|PF00525:Alpha crystallin A chain, N terminal	17.7958	14.8789	12.2239	11.8704	12.5274	19.6688	14.9013	16.3331	14.1922	15.0602	306.261	724.099	13.6981	14.0891	515.18	368.899	13.8936	348.02	264.537	314.666	14.9452	288.334	0.0518328	0.00147424
513675	DMPK	NC_037345.1	protein_coding	DM1 protein kinase%2C transcript variant X3 && sp|Q09013|DMPK_HUMAN Myotonin-protein kinase OS=Homo sapiens OX=9606 GN=DMPK PE=1 SV=3 && PF08826:DMPK coiled coil domain like|PF00069:Protein kinase domain	7.28758	6.06132	7.70641	5.41843	7.54867	7.69788	6.65958	5.85264	6.61844	6.63544	178.771	287.888	7.2826	7.08105	233.33	147.585	7.18182	157.981	120.256	142.871	6.74864	129.023	0.0523058	0.000861691
515190	CAP2	NC_037350.1	protein_coding	cyclase associated actin cytoskeleton regulatory protein 2 && sp|P40123|CAP2_HUMAN Adenylyl cyclase-associated protein 2 OS=Homo sapiens OX=9606 GN=CAP2 PE=1 SV=1 && PF08603:Adenylate cyclase associated (CAP) C terminal|PF01213:Adenylate cyclase associated (CAP) N terminal	3.25661	2.24061	3.02384	1.78138	2.37739	1.7098	2.87177	2.06592	2.57561	2.16125	60.4168	103.674	3.40213	2.66817	82.0455	53.5382	3.03515	55.8311	42.5403	50.4414	2.40642	45.7593	0.0525886	0.000835109
539034	PFN2	NC_037328.1	protein_coding	profilin 2 && sp|Q09430|PROF2_BOVIN Profilin-2 OS=Bos taurus OX=9913 GN=PFN2 PE=1 SV=2 && PF00235:Profilin	4.60532	2.69617	2.84996	4.22846	2.80214	3.96577	2.6293	3.31696	3.59498	3.38853	78.3786	146.408	3.41439	3.89765	112.393	74.9111	3.65602	76.067	58.0246	68.8983	3.40776	62.6049	0.0544328	0.00101411
282021	PTGIS	NC_037340.1	protein_coding	prostaglandin I2 synthase%2C transcript variant X1 && sp|Q29626|PTGIS_BOVIN Prostacyclin synthase OS=Bos taurus OX=9913 GN=PTGIS PE=1 SV=1 && PF00078:Reverse transcriptase (RNA-dependent DNA polymerase)|PF00067:Cytochrome P450	3.11975	3.05719	2.86837	4.66972	3.47712	3.3512	2.47557	2.42188	3.42876	3.2791	79.0096	121.726	4.42713	3.97327	100.368	63.0767	4.2002	68.3877	52.2841	61.9009	3.21487	55.9354	0.0574746	0.000723406
281660	CALD1	NC_037331.1	protein_coding	caldesmon 1%2C transcript variant X2 && sp|Q05682|CALD1_HUMAN Caldesmon OS=Homo sapiens OX=9606 GN=CALD1 PE=1 SV=3 && PF02029:Caldesmon	32.409	27.6474	25.6325	25.515	21.1923	23.5896	18.9256	21.6904	27.801	22.1826	597.248	867.326	20.0062	24.5232	732.287	443.666	22.2647	494.86	377.276	448.278	24.6585	402.773	0.0612218	0.000865115
100848920	RGS2	NC_037343.1	protein_coding	regulator of G protein signaling 2%2C transcript variant X1 && sp|Q0P5H5|RGS2_BOVIN Regulator of G-protein signaling 2 OS=Bos taurus OX=9913 GN=RGS2 PE=2 SV=1 && PF00615:Regulator of G protein signaling domain	4.92611	5.19861	3.83551	3.54156	1.61728	2.23566	6.17599	3.21437	4.37545	3.35697	48.2965	168.524	2.92663	5.73555	108.41	85.7253	4.33109	73.249	56.3707	66.7786	3.84775	62.0348	0.0620257	0.00238323
508561	FAM83D	NC_037340.1	protein_coding	family with sequence similarity 83 member D && sp|A3KN19|FA83D_BOVIN Protein FAM83D OS=Bos taurus OX=9913 GN=FAM83D PE=2 SV=1 && PF07894:FAM83 A-H	3.71781	2.90948	4.19171	3.97029	5.95667	4.43698	4.80877	3.98148	3.69732	4.63084	81.8163	163.581	3.46905	2.85118	122.699	83.525	3.16012	82.9555	62.9294	74.8832	4.23013	68.1869	0.0620373	0.00130707
507537	SPARCL1	NC_037333.1	protein_coding	SPARC like 1 && sp|Q14515|SPRL1_HUMAN SPARC-like protein 1 OS=Homo sapiens OX=9606 GN=SPARCL1 PE=1 SV=2 && PF10591:Secreted protein acidic and rich in cysteine Ca binding region|PF09289:Follistatin/Osteonectin-like EGF domain|PF00050:Kazal-type serine protease inhibitor domain	29.6887	18.5984	20.3978	16.7748	14.3665	21.4084	25.7607	14.4508	21.3649	18.5522	485.695	678.453	19.9708	22.6516	582.074	349.212	21.3112	394.706	301.693	357.769	20.1363	321.354	0.062661	0.000770679
515401	LIMS2	NC_037329.1	protein_coding	LIM zinc finger domain containing 2%2C transcript variant X1 && sp|Q2KJ33|LIMS2_BOVIN LIM and senescent cell antigen-like-containing domain protein 2 OS=Bos taurus OX=9913 GN=LIMS2 PE=2 SV=2 && PF00412:LIM domain	9.3598	8.03671	9.00126	7.26458	5.26546	6.15653	4.04237	5.54448	8.41559	5.65469	140.409	244.554	7.14928	5.25153	192.481	125.851	6.20041	130.704	99.3407	117.969	6.87415	106.991	0.0642498	0.0010222
516565	CLMP	NC_037342.1	protein_coding	CXADR like membrane protein%2C transcript variant X1 && sp|Q9H6B4|CLMP_HUMAN CXADR-like membrane protein OS=Homo sapiens OX=9606 GN=CLMP PE=1 SV=1 && PF07686:Immunoglobulin V-set domain|PF13895:Immunoglobulin domain	3.68769	3.41494	3.71947	2.98452	3.032	3.551	2.34894	3.47543	3.45166	3.07838	61.3534	110.845	3.96471	3.94048	86.0992	57.4049	3.95259	58.721	45.0259	53.2406	3.2744	48.4548	0.0675765	0.000892014
281301	MCAM	NC_037342.1	protein_coding	melanoma cell adhesion molecule && sp|P43121|MUC18_HUMAN Cell surface glycoprotein MUC18 OS=Homo sapiens OX=9606 GN=MCAM PE=1 SV=2 && PF08205:CD80-like C2-set immunoglobulin domain	11.111	11.7628	14.502	10.2151	7.4575	6.52365	7.56906	7.50364	11.8977	7.85378	243.468	273.608	10.8391	7.07984	258.538	142.224	8.95949	175.972	133.749	158.707	9.63964	141.314	0.0682142	0.000777584
617849	MSRB3	NC_037332.1	protein_coding	methionine sulfoxide reductase B3%2C transcript variant X5 && sp|Q8IXL7|MSRB3_HUMAN Methionine-R-sulfoxide reductase B3 OS=Homo sapiens OX=9606 GN=MSRB3 PE=1 SV=2 && PF01641:SelR domain	4.10685	2.10757	2.01596	2.38573	2.65465	3.35276	1.77592	2.61778	2.65403	2.55737	58.9805	75.0268	2.50703	2.39463	67.0037	38.7669	2.45083	45.5048	34.7272	41.1825	2.62286	36.8545	0.071168	0.000795783
615348	PPP1R14A	NC_037345.1	protein_coding	protein phosphatase 1 regulatory inhibitor subunit 14A && sp|O18734|PP14A_PIG Protein phosphatase 1 regulatory subunit 14A OS=Sus scrofa OX=9823 GN=CPI17 PE=1 SV=1 && PF05361:PKC-activated protein phosphatase-1 inhibitor	10.6275	8.8843	7.34676	2.04381	3.45373	4.94343	6.00482	3.48738	7.2256	3.98663	110.88	179.494	6.24231	3.78905	145.187	92.8682	5.01568	98.872	75.1013	89.1184	5.8004	80.6568	0.0719146	0.000983054
538516	PDLIM3	NC_037354.1	protein_coding	PDZ and LIM domain 3%2C transcript variant X1 && sp|Q6QGC0|PDLI3_PIG PDZ and LIM domain protein 3 OS=Sus scrofa OX=9823 GN=PDLIM3 PE=2 SV=1 && PF00412:LIM domain|PF00595:PDZ domain|PF15936:Domain of unknown function (DUF4749)	19.526	13.8184	17.1033	12.8727	11.797	15.8493	14.2145	10.2932	15.8301	13.0053	243.141	467.644	18.7436	11.1061	355.392	243.194	14.9249	243.176	185.159	219.205	14.431	200.169	0.0720941	0.00106469
513776	FBXO32	NC_037341.1	protein_coding	F-box protein 32 && sp|Q2KHT6|FBX32_BOVIN F-box only protein 32 OS=Bos taurus OX=9913 GN=FBXO32 PE=2 SV=1 && -	17.837	12.8814	10.3084	9.30504	8.13981	13.0271	8.32876	11.4668	12.583	10.0535	234.242	313.21	10.3409	10.2787	273.726	161.776	10.3098	185.931	142.018	168.36	11.3931	151.019	0.0754413	0.000833562
616838	CCDC8	NC_037345.1	protein_coding	coiled-coil domain containing 8 && sp|Q9H0W5|CCDC8_HUMAN Coiled-coil domain-containing protein 8 OS=Homo sapiens OX=9606 GN=CCDC8 PE=1 SV=2 && PF14893:PNMA	3.18726	2.95917	2.63528	1.40758	3.08984	2.93846	3.78666	2.68283	2.54732	2.78107	41.1073	82.9857	2.30309	3.45379	62.0465	42.6444	2.87844	42.132	32.4625	38.3793	2.80155	35.0393	0.0799544	0.00116327
515834	TGFB1I1	NC_037352.1	protein_coding	transforming growth factor beta 1 induced transcript 1%2C transcript variant X2 && sp|Q3MHZ4|TGFI1_BOVIN Transforming growth factor beta-1-induced transcript 1 protein OS=Bos taurus OX=9913 GN=TGFB1I1 PE=2 SV=2 && PF00412:LIM domain	6.30161	5.68411	7.99961	7.52719	6.04543	5.23005	5.25282	5.3169	6.87813	5.87448	96.9586	174.36	5.35479	3.98538	135.659	89.8574	4.67009	92.2244	70.1647	83.2636	6.21103	75.6498	0.0821024	0.00120964
506075	ARHGEF25	NC_037332.1	protein_coding	Rho guanine nucleotide exchange factor 25%2C transcript variant X1 && sp|Q86VW2|ARHGP_HUMAN Rho guanine nucleotide exchange factor 25 OS=Homo sapiens OX=9606 GN=ARHGEF25 PE=1 SV=2 && PF00621:RhoGEF domain	4.88015	2.84357	3.52775	1.70048	3.29673	3.54731	2.50986	2.54493	3.23799	2.71986	44.4565	85.9494	2.90611	3.14005	65.2029	44.4277	3.02308	44.4373	34.113	40.331	3.08086	36.7987	0.083722	0.00113222
509083	PDZRN3	NC_037349.1	protein_coding	PDZ domain containing ring finger 3 && sp|Q9UPQ7|PZRN3_HUMAN E3 ubiquitin-protein ligase PDZRN3 OS=Homo sapiens OX=9606 GN=PDZRN3 PE=1 SV=2 && PF13923:Zinc finger, C3HC4 type (RING finger)|PF00595:PDZ domain	3.48396	3.37318	2.59686	1.76022	2.67317	2.88902	2.38097	2.5961	2.80356	2.4599	39.1659	75.0861	2.58917	2.82607	57.126	38.8376	2.70762	38.947	29.9168	35.3586	2.7017	32.2561	0.0837577	0.00110048
286798	TNS1	NC_037329.1	protein_coding	tensin 1%2C transcript variant X10 && sp|Q9GLM4|TENS1_BOVIN Tensin-1 OS=Bos taurus OX=9913 GN=TNS1 PE=2 SV=1 && -	13.2032	13.6364	13.6063	11.1694	11.1511	11.4058	11.2752	9.62317	12.9038	10.9249	179.627	314.711	13.7937	13.4367	247.169	164.252	13.6152	169.377	130.392	153.747	11.8899	140.012	0.0849208	0.00087731
100125240	PLN	NC_037336.1	protein_coding	phospholamban && sp|P61012|PPLA_CANLF Cardiac phospholamban OS=Canis lupus familiaris OX=9615 GN=PLN PE=1 SV=1 && -	7.59277	6.28121	4.70568	7.19277	4.28989	3.81499	3.36558	4.55672	6.44311	4.64399	93.1176	126.145	4.66474	3.34677	109.631	65.4047	4.00576	74.6423	56.8184	67.3809	5.28867	60.5157	0.0873934	0.000956153
533851	PDLIM7	NC_037334.1	protein_coding	PDZ and LIM domain 7%2C transcript variant X2 && sp|Q9NR12|PDLI7_HUMAN PDZ and LIM domain protein 7 OS=Homo sapiens OX=9606 GN=PDLIM7 PE=1 SV=1 && PF00412:LIM domain|PF00595:PDZ domain	9.56769	9.39245	10.6294	7.77661	10.0231	11.063	10.4052	9.89622	9.34154	9.83283	131.943	257.592	11.4865	11.7128	194.767	134.539	11.5997	133.674	103.183	121.5	9.79281	111.2	0.0880651	0.000975079
614417	RBPMS	NC_037354.1	protein_coding	RNA binding protein%2C mRNA processing factor%2C transcript variant X1 && sp|Q93062|RBPMS_HUMAN RNA-binding protein with multiple splicing OS=Homo sapiens OX=9606 GN=RBPMS PE=1 SV=1 && PF00076:RNA recognition motif. (a.k.a. RRM, RBD, or RNP domain)	6.109	6.30309	5.30368	5.2665	3.7854	3.66429	3.4006	3.55241	5.74557	3.93384	77.777	112.885	3.39359	2.79345	95.3311	58.1394	3.09352	64.6853	49.2123	58.4361	4.70644	52.5747	0.089519	0.00109122
539573	MEIS2	NC_037337.1	protein_coding	Meis homeobox 2%2C transcript variant X2 && sp|O14770|MEIS2_HUMAN Homeobox protein Meis2 OS=Homo sapiens OX=9606 GN=MEIS2 PE=1 SV=2 && PF16493:N-terminal of Homeobox Meis and PKNOX1|PF05920:Homeobox KN domain	4.33736	3.46939	2.95504	3.20846	3.64945	3.43344	2.60548	2.4919	3.49256	3.07774	46.493	83.5226	2.39019	2.88678	65.0078	42.9564	2.63848	44.1353	33.8232	40.0601	3.27208	36.3914	0.0899137	0.00119269
540783	SEPTIN6	NC_037357.1	protein_coding	septin 6%2C transcript variant X4 && sp|Q3SZN0|SEPT6_BOVIN Septin-6 OS=Bos taurus OX=9913 GN=SEPTIN6 PE=2 SV=1 && PF00735:Septin	3.47452	2.89451	2.73685	1.92291	2.30749	2.51406	2.08302	2.70751	2.75719	2.307	28.1168	65.0017	2.59742	2.8338	46.5593	33.7996	2.71561	31.9053	24.6374	29.0218	2.57051	26.7189	0.0962056	0.00137908
783487	ENHO	NC_037335.1	protein_coding	energy homeostasis associated && sp|A2VE22|ENHO_BOVIN Adropin OS=Bos taurus OX=9913 GN=ENHO PE=3 SV=1 && -	3.2629	3.55058	1.84614	2.6963	2.39304	3.10554	2.67788	2.622	2.83898	2.69895	32.1631	70.2593	1.27322	2.27533	51.2112	35.7663	1.77427	34.5652	26.4927	31.4364	2.76923	28.7217	0.0964159	0.0017831
504819	NEXN	NC_037330.1	protein_coding	nexilin F-actin binding protein%2C transcript variant X2 && sp|Q0ZGT2|NEXN_HUMAN Nexilin OS=Homo sapiens OX=9606 GN=NEXN PE=1 SV=1 && PF07679:Immunoglobulin I-set domain	3.6705	2.41077	2.21574	3.88806	1.58679	1.73666	0.928726	1.99682	3.04627	2.02741	35.3047	52.2302	1.46699	1.79255	43.7674	26.8486	1.62977	29.6673	22.6986	26.9124	2.35077	24.2318	0.0970117	0.00111761
280843	LPL	NC_037335.1	protein_coding	lipoprotein lipase && sp|P11151|LIPL_BOVIN Lipoprotein lipase OS=Bos taurus OX=9913 GN=LPL PE=1 SV=2 && PF00151:Lipase|PF01477:PLAT/LH2 domain	4.10697	2.29858	1.44515	2.09228	3.05093	4.12262	2.5245	1.99315	2.48575	2.75669	48.8795	48.7005	2.79496	5.02857	48.79	25.7477	3.91177	33.4583	26.3509	30.8387	2.68766	27.4501	0.0979109	0.000507448
513257	TCAP	NC_037346.1	protein_coding	titin-cap && sp|Q6T8D8|TELT_BOVIN Telethonin OS=Bos taurus OX=9913 GN=TCAP PE=2 SV=1 && PF09470:Telethonin protein	3.6221	5.75314	7.10451	3.21168	5.6278	6.93588	8.73711	3.58764	4.92286	5.62002	70.9483	123.894	4.77724	5.50066	97.4212	64.3357	5.13895	66.5399	51.2801	60.5083	5.51227	55.0344	0.10016	0.001062
281509	SVIL	NC_037340.1	protein_coding	supervillin%2C transcript variant X1 && sp|O46385|SVIL_BOVIN Supervillin OS=Bos taurus OX=9913 GN=SVIL PE=1 SV=2 && PF00626:Gelsolin repeat|PF02209:Villin headpiece domain	3.61203	3.67781	3.34941	4.89777	4.47644	4.53696	4.4815	3.49764	3.88425	4.37806	53.5675	87.5628	3.38221	6.21071	70.5652	45.4725	4.79646	48.1709	37.6808	44.2577	4.07919	40.1667	0.101557	0.000789517
785045	PGM5	NC_037335.1	protein_coding	phosphoglucomutase 5 && sp|Q8BZF8|PGM5_MOUSE Phosphoglucomutase-like protein 5 OS=Mus musculus OX=10090 GN=Pgm5 PE=1 SV=2 && PF02879:Phosphoglucomutase/phosphomannomutase, alpha/beta/alpha domain II|PF02880:Phosphoglucomutase/phosphomannomutase, alpha/beta/alpha domain III|PF02878:Phosphoglucomutase/phosphomannomutase, alpha/beta/alpha domain I	17.1853	15.9395	16.1405	10.9914	11.6285	18.4391	12.0616	13.3374	15.0642	13.2916	163.3	334.415	9.12245	12.7937	248.857	171.769	10.9581	168.946	129.908	153.698	14.4079	140.377	0.102638	0.00151398
783665	DAAM2	NC_037350.1	protein_coding	dishevelled associated activator of morphogenesis 2%2C transcript variant X4 && sp|Q86T65|DAAM2_HUMAN Disheveled-associated activator of morphogenesis 2 OS=Homo sapiens OX=9606 GN=DAAM2 PE=1 SV=3 && -	10.7761	7.13171	7.701	7.19024	7.92055	6.96668	7.13786	5.83902	8.19976	7.01087	89.2071	166.759	8.36436	6.00703	127.983	87.5618	7.18569	88.1103	67.5845	79.6642	7.58738	72.8427	0.104161	0.0011246
539524	HSPB8	NC_037344.1	protein_coding	heat shock protein family B (small) member 8 && sp|Q5EAC9|HSPB8_BOVIN Heat shock protein beta-8 OS=Bos taurus OX=9913 GN=HSPB8 PE=2 SV=1 && PF00011:Hsp20/alpha crystallin family	11.3615	9.51449	16.0776	12.7604	15.1157	17.3618	13.1318	16.6503	12.4285	15.004	161.86	253.934	52.5792	20.3307	207.897	153.257	36.4549	156.124	122.176	139.32	13.9406	130.393	0.106912	0.000113025
529878	CCDC69	NC_037334.1	protein_coding	coiled-coil domain containing 69 && sp|A6QNP9|CCD69_BOVIN Coiled-coil domain-containing protein 69 OS=Bos taurus OX=9913 GN=CCDC69 PE=2 SV=2 && -	4.69799	4.16062	4.10436	2.31352	2.90767	3.9453	4.50328	3.47549	3.81912	3.42905	49.0956	70.1851	4.96412	3.53435	59.6403	37.5746	4.24923	41.4149	31.9448	37.4839	3.73564	34.0087	0.109844	0.000693189
540451	EMILIN1	NC_037338.1	protein_coding	elastin microfibril interfacer 1 && sp|Q9Y6C2|EMIL1_HUMAN EMILIN-1 OS=Homo sapiens OX=9606 GN=EMILIN1 PE=1 SV=3 && PF00386:C1q domain|PF01391:Collagen triple helix repeat (20 copies)|PF07546:EMI domain	5.62994	6.59622	6.39512	3.36558	4.31362	8.27351	6.55938	5.94213	5.49672	5.69085	59.8945	123.006	6.02733	6.72584	91.4504	64.5168	6.37659	62.976	48.9135	57.4208	5.82631	52.7308	0.110492	0.00112615
514193	FILIP1	NC_037336.1	protein_coding	filamin A interacting protein 1%2C transcript variant X4 && sp|Q7Z7B0|FLIP1_HUMAN Filamin-A-interacting protein 1 OS=Homo sapiens OX=9606 GN=FILIP1 PE=1 SV=1 && PF09727:Cortactin-binding protein-2	3.03734	2.93223	2.2866	2.3734	2.10181	2.69668	1.97125	1.88891	2.65739	2.20641	29.012	46.7812	2.02137	1.92372	37.8966	24.4013	1.97255	25.9382	19.9346	23.527	2.4152	21.3408	0.113173	0.00110373
505366	WFDC1	NC_037345.1	protein_coding	WAP four-disulfide core domain 1%2C transcript variant X2 && sp|Q9HC57|WFDC1_HUMAN WAP four-disulfide core domain protein 1 OS=Homo sapiens OX=9606 GN=WFDC1 PE=2 SV=2 && PF00095:WAP-type (Whey Acidic Protein) 'four-disulfide core'	6.51873	3.43966	6.83038	3.36471	1.96596	2.90654	3.16011	3.73552	5.03837	3.02657	53.0419	71.0202	2.74076	2.92128	62.031	36.8805	2.83102	42.2676	32.431	38.351	3.99865	34.4516	0.116066	0.00110443
539466	PPP1R3C	NC_037353.1	protein_coding	protein phosphatase 1 regulatory subunit 3C && sp|Q0VCR4|PPR3C_BOVIN Protein phosphatase 1 regulatory subunit 3C OS=Bos taurus OX=9913 GN=PPP1R3C PE=2 SV=1 && PF03370:Carbohydrate/starch-binding module (family 21)	6.49863	4.76834	4.48124	3.49301	4.33022	5.01509	2.97089	3.97928	4.81031	3.9577	47.7538	80.577	2.84271	3.85305	64.1654	41.7099	3.34788	43.7245	33.7567	39.8384	4.43047	36.1569	0.122534	0.00127981
282146	ATP2B4	NC_037343.1	protein_coding	ATPase plasma membrane Ca2+ transporting 4%2C transcript variant X4 && sp|D3K0R6|AT2B4_BOVIN Plasma membrane calcium-transporting ATPase 4 OS=Bos taurus OX=9913 GN=ATP2B4 PE=1 SV=2 && -	4.43403	4.81846	5.13814	4.85858	4.15806	4.3941	4.02242	4.03818	4.8123	4.29427	51.0188	72.3587	6.4417	4.8179	61.6888	39.4002	5.6298	43.2731	33.6593	39.2652	4.49685	35.7553	0.125767	0.000575316
540336	GAS1	NC_037335.1	protein_coding	growth arrest specific 1 && sp|P54826|GAS1_HUMAN Growth arrest-specific protein 1 OS=Homo sapiens OX=9606 GN=GAS1 PE=2 SV=2 && -	4.60406	10.1072	4.5256	5.51464	7.21695	7.16213	6.94544	5.73508	6.18786	6.51485	61.1507	105.849	9.51298	12.2332	83.5	57.6811	10.8731	58.8377	47.1865	54.4492	6.45138	50.1274	0.1287	0.000401916
615886	MRGPRF	NC_037356.1	protein_coding	MAS related GPR family member F && sp|Q96AM1|MRGRF_HUMAN Mas-related G-protein coupled receptor member F OS=Homo sapiens OX=9606 GN=MRGPRF PE=2 SV=1 && PF00001:7 transmembrane receptor (rhodopsin family)	6.10735	5.27962	8.03327	5.53092	6.41421	5.785	4.58171	6.26814	6.23779	5.716	55.8511	103.857	8.03432	4.34716	79.8542	55.9458	6.19074	55.9143	43.0225	50.3888	5.9954	46.3406	0.129377	0.0010267
528013	SMTN	NC_037344.1	protein_coding	smoothelin && sp|P53814|SMTN_HUMAN Smoothelin OS=Homo sapiens OX=9606 GN=SMTN PE=1 SV=7 && PF12510:Smoothelin cytoskeleton protein|PF00307:Calponin homology (CH) domain	25.6169	29.0416	29.3398	17.3455	33.2536	23.1334	33.6872	20.6765	25.336	25.6193	242.708	432.963	36.0319	30.6142	337.836	234.497	33.323	237.234	185.579	216.031	26.305	198.682	0.132398	0.00072429
513774	AKAP12	NC_037336.1	protein_coding	A-kinase anchoring protein 12%2C transcript variant X1 && sp|Q02952|AKA12_HUMAN A-kinase anchor protein 12 OS=Homo sapiens OX=9606 GN=AKAP12 PE=1 SV=4 && PF03832:WSK motif	3.81615	2.8665	1.98803	2.38559	2.71142	2.75565	1.84255	1.77495	2.76407	2.29403	29.4309	37.9482	1.58168	3.17634	33.6896	19.765	2.37901	22.9869	18.0343	21.1654	2.51989	19.0157	0.132516	0.000860652
767586	KANK2	NC_037334.1	protein_coding	KN motif and ankyrin repeat domains 2%2C transcript variant X2 && sp|Q1LZH7|KANK2_BOVIN KN motif and ankyrin repeat domain-containing protein 2 OS=Bos taurus OX=9913 GN=KANK2 PE=2 SV=1 && -	8.40525	8.97398	7.56284	9.13843	8.53388	9.48136	7.67584	9.28368	8.52013	8.82264	86.064	136.011	9.53579	9.23998	111.038	72.7735	9.38788	77.2037	60.2128	70.3777	8.6398	64.1844	0.134609	0.000794928
613989	SSPN	NC_037332.1	protein_coding	sarcospan && sp|Q14714|SSPN_HUMAN Sarcospan OS=Homo sapiens OX=9606 GN=SSPN PE=2 SV=3 && PF04103:CD20-like family	4.78361	3.91219	3.34989	4.51375	3.80201	5.10391	3.31127	3.57889	4.13986	4.06197	46.7803	58.2998	4.27485	4.58596	52.5401	31.2873	4.4304	36.4516	28.4852	33.2962	4.05573	30.0432	0.134997	0.000668687
615191	HACD1	NC_037340.1	protein_coding	3-hydroxyacyl-CoA dehydratase 1%2C transcript variant X2 && sp|Q9N1R5|HACD1_SHEEP Very-long-chain (3R)-3-hydroxyacyl-CoA dehydratase 1 OS=Ovis aries OX=9940 GN=HACD1 PE=2 SV=1 && PF04387:Protein tyrosine phosphatase-like protein, PTPLA	5.92815	3.81433	3.73458	2.6956	3.81457	3.25027	2.95364	2.54851	4.04316	3.05252	32.9105	57.8933	3.95391	3.26629	45.4019	30.9236	3.6101	31.5859	24.506	28.6852	3.58353	26.2737	0.136393	0.00100769
534616	BCHE	NC_037328.1	protein_coding	butyrylcholinesterase && sp|P32749|CHLE_BOVIN Cholinesterase OS=Bos taurus OX=9913 GN=BCHE PE=2 SV=2 && PF08674:Acetylcholinesterase tetramerisation domain|PF00135:Carboxylesterase family	3.76488	2.4418	2.60767	2.08	3.10563	3.94847	3.30661	2.02768	2.72359	2.89368	25.602	45.8014	2.90294	5.15741	35.7017	24.3522	4.03017	24.7688	19.866	23.0331	2.89	21.1216	0.136827	0.000628135
282873	ACSS1	NC_037340.1	protein_coding	acyl-CoA synthetase short chain family member 1%2C transcript variant X1 && sp|Q99NB1|ACS2L_MOUSE Acetyl-coenzyme A synthetase 2-like, mitochondrial OS=Mus musculus OX=10090 GN=Acss1 PE=1 SV=1 && PF16177:Acetyl-coenzyme A synthetase N-terminus|PF00501:AMP-binding enzyme|PF13193:AMP-binding enzyme C-terminal domain	3.52763	3.27084	3.75376	2.85799	2.44332	2.83282	2.35906	1.99535	3.35256	2.49771	31.2316	41.8112	3.05211	2.89698	36.5214	22.4316	2.97455	25.365	19.748	23.1027	2.88911	20.9135	0.138145	0.000752932
509056	FHL1	NW_020192292.1	protein_coding	four and a half LIM domains 1%2C transcript variant X2 && sp|Q13642|FHL1_HUMAN Four and a half LIM domains protein 1 OS=Homo sapiens OX=9606 GN=FHL1 PE=1 SV=4 && PF00412:LIM domain	5.09302	4.35807	5.69013	5.6549	5.46693	6.52333	10.9208	4.33891	5.19903	6.58097	54.1874	59.2025	42.2879	6.05539	56.695	50.7452	24.1716	51.8926	40.4333	43.6856	5.9826	42.9357	0.139339	1.42e-06
524132	LPP	NC_037328.1	protein_coding	LIM domain containing preferred translocation partner in lipoma%2C transcript variant X7 && sp|Q93052|LPP_HUMAN Lipoma-preferred partner OS=Homo sapiens OX=9606 GN=LPP PE=1 SV=1 && -	2.75355	2.30632	3.0532	2.60816	2.3723	2.90798	2.31671	1.80819	2.68031	2.40267	21.842	39.5515	2.84213	2.86936	30.6968	21.1968	2.85574	21.4119	16.7762	19.5603	2.52094	17.9603	0.140362	0.000881111
525962	GNB4	NC_037328.1	protein_coding	G protein subunit beta 4%2C transcript variant X1 && sp|Q9HAV0|GBB4_HUMAN Guanine nucleotide-binding protein subunit beta-4 OS=Homo sapiens OX=9606 GN=GNB4 PE=1 SV=3 && PF00400:WD domain, G-beta repeat	6.80216	5.93017	4.12928	5.74366	4.48989	5.24095	5.00612	5.08143	5.65132	5.11241	47.3035	80.3092	6.42557	6.43599	63.8063	43.3674	6.43078	44.6794	35.1186	40.8561	5.31874	37.4733	0.141934	0.000722855
535951	ITGA1	NC_037347.1	protein_coding	integrin subunit alpha 1%2C transcript variant X2 && sp|P56199|ITA1_HUMAN Integrin alpha-1 OS=Homo sapiens OX=9606 GN=ITGA1 PE=1 SV=2 && -	11.5521	6.78306	8.18442	7.71151	4.50184	5.95973	5.32245	5.00527	8.55777	5.70016	73.7741	99.0394	6.35362	4.45024	86.4068	52.6965	5.40193	59.7224	45.9043	54.0048	6.92783	48.7754	0.142035	0.00107717
510329	ATP2C2	NC_037345.1	protein_coding	ATPase secretory pathway Ca2+ transporting 2%2C transcript variant X1 && sp|O75185|AT2C2_HUMAN Calcium-transporting ATPase type 2C member 2 OS=Homo sapiens OX=9606 GN=ATP2C2 PE=1 SV=3 && PF00690:Cation transporter/ATPase, N-terminus|PF00702:haloacid dehalogenase-like hydrolase|PF00689:Cation transporting ATPase, C-terminus|PF00122:E1-E2 ATPase	3.09733	3.29181	5.15946	3.31801	2.23895	2.96282	3.32996	1.99637	3.71665	2.76922	28.0168	47.117	5.13875	3.20169	37.5669	26.1278	4.17022	26.7575	20.8685	24.2082	3.18806	22.3173	0.142851	0.00060776
525869	RAI14	NC_037347.1	protein_coding	retinoic acid induced 14%2C transcript variant X3 && sp|Q9P0K7|RAI14_HUMAN Ankycorbin OS=Homo sapiens OX=9606 GN=RAI14 PE=1 SV=2 && PF00023:Ankyrin repeat|PF12796:Ankyrin repeats (3 copies)|PF13857:Ankyrin repeats (many copies)	2.80329	2.26963	2.83092	2.78578	1.78183	1.46214	1.52422	2.059	2.67241	1.92259	20.9003	32.9808	2.00484	2.10438	26.9405	17.4928	2.05461	18.6286	14.4976	16.9862	2.21118	15.4591	0.143035	0.00100196
512660	SEMA3C	NC_037331.1	protein_coding	semaphorin 3C%2C transcript variant X1 && sp|A7MB70|SEM3C_BOVIN Semaphorin-3C OS=Bos taurus OX=9913 GN=SEMA3C PE=2 SV=1 && PF01403:Sema domain	6.58127	7.97574	4.68136	8.88198	6.66413	6.92795	3.08123	4.88673	7.03009	6.08841	60.743	89.7383	6.87523	6.6527	75.2407	48.3068	6.76397	52.4522	41.0023	47.85	6.27989	43.5625	0.144158	0.000759614
616139	FXYD1	NC_037345.1	protein_coding	FXYD domain containing ion transport regulator 1%2C transcript variant X4 && sp|Q3SZX0|PLM_BOVIN Phospholemman OS=Bos taurus OX=9913 GN=FXYD1 PE=1 SV=1 && PF02038:ATP1G1/PLM/MAT8 family	5.31808	4.76112	5.4595	3.07096	4.61765	5.91112	4.08635	3.9688	4.65242	4.33097	38.1216	70.7503	4.00522	5.67268	54.4359	37.3777	4.83895	37.6257	29.6374	34.5971	4.6177	31.7063	0.14564	0.00104222
282573	KCNMA1	NC_037355.1	protein_coding	potassium calcium-activated channel subfamily M alpha 1%2C transcript variant X14 && sp|Q12791|KCMA1_HUMAN Calcium-activated potassium channel subunit alpha-1 OS=Homo sapiens OX=9606 GN=KCNMA1 PE=1 SV=2 && -	4.7155	2.70326	2.93764	1.81555	2.62706	4.13943	1.32635	1.5256	3.04299	2.2868	25.8218	38.5894	0.989974	3.71764	32.2056	19.7897	2.35381	21.8004	17.2797	20.2649	2.71202	18.2813	0.148349	0.00112667
538437	GEM	NC_037341.1	protein_coding	GTP binding protein overexpressed in skeletal muscle%2C transcript variant X2 && sp|P55041|GEM_MOUSE GTP-binding protein GEM OS=Mus musculus OX=10090 GN=Gem PE=1 SV=2 && PF00071:Ras family	8.25546	6.30668	6.98115	5.1268	5.81598	5.92995	4.44414	6.70369	6.66752	5.60411	45.3888	95.0662	6.15243	6.00161	70.2275	50.6093	6.07702	48.8692	38.1523	44.5673	6.18355	41.1112	0.15041	0.00133868
509796	DPYSL3	NC_037334.1	protein_coding	dihydropyrimidinase like 3%2C transcript variant X1 && sp|Q14195|DPYL3_HUMAN Dihydropyrimidinase-related protein 3 OS=Homo sapiens OX=9606 GN=DPYSL3 PE=1 SV=1 && PF01979:Amidohydrolase family	8.91418	8.18445	8.10505	7.2669	8.55953	9.45973	8.98314	7.20717	8.11764	8.29529	73.9386	106.565	16.1609	10.789	90.2517	61.3629	13.4749	65.5548	51.8633	59.541	8.30931	54.9502	0.151215	0.000272239
617678	PALLD	NC_037335.1	protein_coding	palladin%2C cytoskeletal associated protein%2C transcript variant X6 && sp|Q9ET54|PALLD_MOUSE Palladin OS=Mus musculus OX=10090 GN=Palld PE=1 SV=2 && -	7.29853	8.72841	7.54505	6.0236	6.40967	6.13862	5.43337	6.35822	7.3989	6.0727	51.1293	99.4452	8.1152	6.10596	75.2872	53.7802	7.11058	52.8966	41.1989	48.0166	6.74071	44.3086	0.152131	0.00107346
507012	TACC1	NC_037354.1	protein_coding	transforming acidic coiled-coil containing protein 1%2C transcript variant X1 && sp|O75410|TACC1_HUMAN Transforming acidic coiled-coil-containing protein 1 OS=Homo sapiens OX=9606 GN=TACC1 PE=1 SV=2 && -	4.54134	4.49944	5.17538	4.85064	4.04064	4.67271	4.04028	4.03151	4.7667	4.32716	39.8222	59.6259	4.72902	4.84157	49.724	32.1774	4.78529	34.7257	27.2547	31.7485	4.49458	28.9434	0.155288	0.000770715
613639	TSPAN12	NC_037331.1	protein_coding	tetraspanin 12%2C transcript variant X1 && sp|Q29RH7|TSN12_BOVIN Tetraspanin-12 OS=Bos taurus OX=9913 GN=TSPAN12 PE=2 SV=1 && PF00335:Tetraspanin family	4.16506	4.03966	3.16919	3.94291	3.30671	3.21562	3.50883	3.11186	3.82921	3.41719	32.2357	47.0518	2.93853	2.22562	39.6437	24.9951	2.58208	27.4087	21.1129	24.8191	3.57062	22.5013	0.158685	0.00128003
524770	ACTN1	NC_037337.1	protein_coding	actinin alpha 1%2C transcript variant X4 && sp|Q3B7N2|ACTN1_BOVIN Alpha-actinin-1 OS=Bos taurus OX=9913 GN=ACTN1 PE=2 SV=1 && PF00435:Spectrin repeat|PF00307:Calponin homology (CH) domain|PF08726:Ca2+ insensitive EF hand	29.1555	27.8784	34.7252	24.0557	24.7231	27.5319	24.401	26.0008	28.9537	25.3425	230.154	349.241	19.837	23.7331	289.697	184.539	21.785	199.744	155.741	182.533	27.2768	165.7	0.164615	0.00121711
513618	PCOLCE2	NC_037328.1	protein_coding	procollagen C-endopeptidase enhancer 2 && sp|Q9UKZ9|PCOC2_HUMAN Procollagen C-endopeptidase enhancer 2 OS=Homo sapiens OX=9606 GN=PCOLCE2 PE=1 SV=1 && PF01759:UNC-6/NTR/C345C module|PF00431:CUB domain	6.85438	4.67217	4.82093	7.82065	6.96015	8.03988	5.09908	7.8314	6.04203	7.15023	107.247	35.9281	5.28769	10.8077	71.5874	20.6079	8.04772	49.4875	39.8175	46.1715	6.52909	39.499	0.165298	0.00422364
616981	FERMT2	NC_037337.1	protein_coding	FERM domain containing kindlin 2%2C transcript variant X2 && sp|Q96AC1|FERM2_HUMAN Fermitin family homolog 2 OS=Homo sapiens OX=9606 GN=FERMT2 PE=1 SV=1 && PF00373:FERM central domain|PF18124:Kindlin-2 N-terminal domain|PF00169:PH domain	11.9842	10.304	10.1733	9.01194	7.93256	9.06997	5.83056	8.33456	10.3683	8.03592	79.6008	112.587	7.68175	6.80678	96.0939	60.1344	7.24426	66.6232	51.6691	60.554	9.10452	54.8995	0.16584	0.00115277
617087	MXRA7	NC_037346.1	protein_coding	matrix remodeling associated 7 && sp|P84157|MXRA7_HUMAN Matrix-remodeling-associated protein 7 OS=Homo sapiens OX=9606 GN=MXRA7 PE=1 SV=1 && -	25.2537	23.6824	19.1807	21.2075	20.9512	27.0827	22.4415	17.4563	22.3311	21.8278	175.71	266.586	34.364	23.2019	221.148	150.475	28.783	158.887	124.966	144.202	22.1415	132.832	0.166688	0.000491783
281040	CAV1	NC_037331.1	protein_coding	caveolin 1%2C transcript variant X1 && sp|P79132|CAV1_BOVIN Caveolin-1 OS=Bos taurus OX=9913 GN=CAV1 PE=2 SV=1 && PF01146:Caveolin	27.7736	24.8954	19.1923	23.425	19.513	19.8949	21.1228	16.4782	23.8216	20.0868	194.261	247.046	27.1522	19.1997	220.653	137.099	23.1759	156.153	121.915	141.662	21.6204	128.832	0.167819	0.000662028
281908	MFAP5	NC_037332.1	protein_coding	microfibril associated protein 5 && sp|Q28022|MFAP5_BOVIN Microfibrillar-associated protein 5 OS=Bos taurus OX=9913 GN=MFAP5 PE=1 SV=1 && PF05507:Microfibril-associated glycoprotein (MAGP)	4.22954	7.66433	6.85157	14.4929	9.50179	10.5021	11.6474	6.91983	8.30957	10.6128	112.798	65.2549	9.74006	27.5901	89.0265	37.4975	18.6651	62.5977	53.8458	60.8819	9.07317	53.7898	0.168678	0.000325899
520498	CAMK1	NC_037349.1	protein_coding	calcium/calmodulin dependent protein kinase I%2C transcript variant X1 && sp|Q14012|KCC1A_HUMAN Calcium/calmodulin-dependent protein kinase type 1 OS=Homo sapiens OX=9606 GN=CAMK1 PE=1 SV=1 && PF00069:Protein kinase domain	10.5992	12.6418	10.8517	9.01685	16.1887	10.3282	15.3445	9.04906	10.7774	11.9855	90.7616	150.223	6.45992	9.63829	120.492	78.3412	8.0491	82.4814	64.2706	75.5149	11.6783	68.6232	0.17018	0.00161966
788251	PLEKHO1	NC_037330.1	protein_coding	pleckstrin homology domain containing O1 && sp|A4IFK0|PKHO1_BOVIN Pleckstrin homology domain-containing family O member 1 OS=Bos taurus OX=9913 GN=PLEKHO1 PE=2 SV=1 && PF00169:PH domain	22.4154	19.1191	15.3639	14.9852	18.9283	24.2803	17.38	20.2133	17.9709	19.1575	132.994	243.137	18.8828	16.816	188.065	131.01	17.8494	131.671	102.957	119.979	18.9814	110.336	0.172032	0.00120165
527903	VSTM2L	NC_037340.1	protein_coding	V-set and transmembrane domain containing 2 like && sp|Q96N03|VTM2L_HUMAN V-set and transmembrane domain-containing protein 2-like protein OS=Homo sapiens OX=9606 GN=VSTM2L PE=1 SV=1 && -	2.59703	1.85301	1.14414	1.13477	1.12341	2.94076	1.2298	1.98451	1.68224	1.68265	13.5895	21.2861	0.878271	1.53431	17.4378	11.0822	1.20629	11.918	9.32204	10.9452	1.73723	9.91996	0.175125	0.0015984
510080	ANTXR2	NC_037333.1	protein_coding	ANTXR cell adhesion molecule 2 && sp|P58335|ANTR2_HUMAN Anthrax toxin receptor 2 OS=Homo sapiens OX=9606 GN=ANTXR2 PE=1 SV=5 && PF05586:Anthrax receptor C-terminus region|PF00092:von Willebrand factor type A domain|PF05587:Anthrax receptor extracellular domain	16.1235	14.0266	12.6908	18.2723	17.8019	17.5464	13.4278	18.0526	15.2783	17.0202	118.777	183.074	19.3577	21.2883	150.926	101.216	20.323	107.07	85.6245	98.6847	16.024	90.6342	0.176799	0.00053064
617754	SHISA4	NC_037343.1	protein_coding	shisa family member 4 && sp|Q96DD7|SHSA4_HUMAN Protein shisa-4 OS=Homo sapiens OX=9606 GN=SHISA4 PE=1 SV=3 && PF13908:Wnt and FGF inhibitory regulator	5.66579	4.76744	4.81236	2.87074	5.53342	8.53637	5.10629	5.662	4.52908	5.54177	37.7831	59.8879	8.54023	6.57237	48.8355	34.214	7.5563	35.4037	28.1959	32.3238	5.30253	29.9313	0.177157	0.000392487
777769	SMARCD3	NC_037331.1	protein_coding	SWI/SNF related%2C matrix associated%2C actin dependent regulator of chromatin%2C subfamily d%2C member 3 && sp|Q6STE5|SMRD3_HUMAN SWI/SNF-related matrix-associated actin-dependent regulator of chromatin subfamily D member 3 OS=Homo sapiens OX=9606 GN=SMARCD3 PE=1 SV=1 && PF02201:SWIB/MDM2 domain	9.62644	9.24356	8.94731	8.02233	7.20902	8.47682	9.71043	8.15882	8.95991	8.31548	73.1746	91.0082	10.903	9.14574	82.0914	50.9556	10.0244	58.3619	46.0579	53.2646	8.66701	48.4987	0.178706	0.000547433
509784	PHLDB2	NC_037328.1	protein_coding	pleckstrin homology like domain family B member 2%2C transcript variant X1 && sp|Q86SQ0|PHLB2_HUMAN Pleckstrin homology-like domain family B member 2 OS=Homo sapiens OX=9606 GN=PHLDB2 PE=1 SV=2 && PF00169:PH domain	5.83239	5.26706	6.29502	7.30425	4.79413	5.90452	4.0628	5.20755	6.17468	5.45465	48.6115	60.7408	4.71995	5.33214	54.6762	32.7304	5.02604	38.0241	29.8511	34.8161	5.62971	31.4528	0.178989	0.000945436
535605	TUBA1D	NC_037329.1	protein_coding	tubulin%2C alpha 3d && sp|Q2HJ86|TBA1D_BOVIN Tubulin alpha-1D chain OS=Bos taurus OX=9913 GN=TUBA1D PE=1 SV=1 && PF00091:Tubulin/FtsZ family, GTPase domain|PF03953:Tubulin C-terminal domain	4.99944	8.40841	15.4233	14.753	11.8706	7.88749	27.9446	12.968	10.896	15.0847	36.3311	105.914	109.408	15.3281	71.1226	107.661	62.3681	83.8844	66.7454	67.6208	13.0236	72.6384	0.179293	1.17e-05
100140704	STON1	NC_037338.1	protein_coding	stonin 1%2C transcript variant X1 && sp|Q9Y6Q2|STON1_HUMAN Stonin-1 OS=Homo sapiens OX=9606 GN=STON1 PE=1 SV=2 && PF00928:Adaptor complexes medium subunit family	5.16075	3.28202	3.31508	4.1957	3.70984	3.49203	3.43063	2.011	3.98839	3.36784	26.3105	41.3274	4.04375	3.21318	33.8189	22.6856	3.62847	23.8939	18.7237	21.7427	3.59533	19.9388	0.180318	0.000891486
534049	PRXL2A	NC_037355.1	protein_coding	peroxiredoxin like 2A%2C transcript variant X1 && sp|Q3ZBK2|PXL2A_BOVIN Peroxiredoxin-like 2A OS=Bos taurus OX=9913 GN=PRXL2A PE=2 SV=1 && PF13911:AhpC/TSA antioxidant enzyme	8.77607	10.5417	7.04012	5.16282	7.58643	10.3739	12.5795	8.29191	7.88018	8.79891	52.7496	102.004	15.2032	10.2405	77.3768	58.6037	12.7219	56.6523	45.0494	51.5149	8.70315	48.2116	0.18052	0.000486612
100335506	ZBTB47	NC_037349.1	protein_coding	zinc finger and BTB domain containing 47%2C transcript variant X1 && sp|Q9UFB7|ZBT47_HUMAN Zinc finger and BTB domain-containing protein 47 OS=Homo sapiens OX=9606 GN=ZBTB47 PE=1 SV=3 && -	9.73986	8.82183	8.26618	7.94209	8.62487	9.22415	9.10379	7.94271	8.69249	8.56752	53.533	99.2886	13.4605	10.4975	76.4108	56.3745	11.979	55.4273	44.1949	50.6381	8.69255	47.1804	0.184241	0.000521918
614988	TPPP3	NC_037345.1	protein_coding	tubulin polymerization promoting protein family member 3%2C transcript variant X1 && sp|Q3ZCC8|TPPP3_BOVIN Tubulin polymerization-promoting protein family member 3 OS=Bos taurus OX=9913 GN=TPPP3 PE=1 SV=1 && PF05517:p25-alpha	4.92353	4.42217	15.3049	2.99838	4.22234	9.22075	11.2021	5.55159	6.91224	6.63903	27.2944	23.3774	86.8802	5.61324	25.3359	55.1288	46.2467	45.8507	35.7913	33.7002	7.1397	38.5219	0.185341	0.00031719
281052	CD36	NC_037331.1	protein_coding	CD36 molecule%2C transcript variant X13 && sp|P26201|CD36_BOVIN Platelet glycoprotein 4 OS=Bos taurus OX=9913 GN=CD36 PE=1 SV=5 && PF01130:CD36 family	4.32948	3.19276	1.11982	1.96651	1.49188	3.52361	1.12115	2.43868	2.65214	2.10836	16.5959	25.2445	1.96937	3.94583	20.9202	13.6069	2.9576	14.6033	11.9389	13.7352	2.39444	12.5518	0.190765	0.000620153
513095	ENAH	NC_037343.1	protein_coding	ENAH actin regulator%2C transcript variant X7 && sp|Q03173|ENAH_MOUSE Protein enabled homolog OS=Mus musculus OX=10090 GN=Enah PE=1 SV=2 && -	9.27279	9.76174	8.5425	9.79729	12.0722	8.56881	13.9147	9.41271	9.34358	10.7531	72.7048	104.015	12.8109	10.8433	88.3599	58.413	11.8271	63.1769	50.0935	57.7468	10.1439	52.9991	0.191398	0.000578851
522371	TSPAN15	NC_037355.1	protein_coding	tetraspanin 15%2C transcript variant X2 && sp|Q1JQA4|TSN15_BOVIN Tetraspanin-15 OS=Bos taurus OX=9913 GN=TSPAN15 PE=1 SV=1 && PF00335:Tetraspanin family	4.19506	5.14438	4.05555	2.11443	2.79718	3.4622	2.919	1.68994	3.87736	2.59655	18.81	37.1205	3.28596	3.21216	27.9653	20.2032	3.24906	19.7388	15.6072	18.0788	3.28516	16.7271	0.196398	0.00130943
788176	MAMDC2	NC_037335.1	protein_coding	MAM domain containing 2 && sp|Q7Z304|MAMC2_HUMAN MAM domain-containing protein 2 OS=Homo sapiens OX=9606 GN=MAMDC2 PE=1 SV=3 && PF00629:MAM domain, meprin/A5/mu	3.75242	1.91842	2.9498	3.18647	2.94165	4.37759	2.52397	3.57154	2.95178	3.32024	16.2097	19.068	18.3879	4.90193	17.6389	18.728	11.6449	17.8885	14.6419	15.2413	3.14939	15.4351	0.204041	5.87e-08
518368	PARM1	NC_037333.1	protein_coding	prostate androgen-regulated mucin-like protein 1 && sp|Q6UWI2|PARM1_HUMAN Prostate androgen-regulated mucin-like protein 1 OS=Homo sapiens OX=9606 GN=PARM1 PE=1 SV=1 && PF17061:PARM	7.92492	6.97823	8.10966	7.00862	5.23646	5.619	5.40007	6.44427	7.50536	5.94168	55.5989	56.5707	4.9059	7.16027	56.0848	30.7383	6.03308	39.0252	31.059	36.0641	6.61683	32.324	0.204703	0.000973018
510972	CDKN1C	NC_037356.1	protein_coding	cyclin dependent kinase inhibitor 1C && sp|P49918|CDN1C_HUMAN Cyclin-dependent kinase inhibitor 1C OS=Homo sapiens OX=9606 GN=CDKN1C PE=1 SV=1 && PF02234:Cyclin-dependent kinase inhibitor	4.02581	4.14825	2.7175	3.44104	2.37534	3.91827	2.78941	2.31869	3.58315	2.96855	23.6433	29.91	3.10207	3.03239	26.7767	16.506	3.06723	18.8851	14.9219	17.2929	3.2286	15.7138	0.205463	0.000873529
404072	CCL11	NC_037346.1	protein_coding	chemokine (C-C motif) ligand 11 && sp|Q9TTS6|CCL11_BOVIN Eotaxin OS=Bos taurus OX=9913 GN=CCL11 PE=3 SV=1 && -	6.81371	1.93259	8.13981	2.18144	1.53203	2.58081	4.47233	1.33428	4.76689	2.42018	25.5377	36.2892	1.41079	3.23226	30.9135	18.85	2.32153	21.0792	16.6175	19.4767	3.61741	17.5728	0.205852	0.00208914
532838	NXPE3	NC_037328.1	protein_coding	neurexophilin and PC-esterase domain family member 3%2C transcript variant X4 && sp|A2VDP6|NXPE3_BOVIN NXPE family member 3 OS=Bos taurus OX=9913 GN=NXPE3 PE=2 SV=1 && PF06312:Neurexophilin	4.0182	4.08901	3.64146	3.38903	3.25894	3.30941	3.60766	3.30328	3.78442	3.37366	19.7759	34.2238	4.38351	4.57966	26.9999	19.3037	4.48159	19.4611	15.7407	17.9926	3.57751	16.6942	0.214296	0.000568961
512431	PPP1R12C	NC_037345.1	protein_coding	protein phosphatase 1 regulatory subunit 12C%2C transcript variant X1 && sp|Q9BZL4|PP12C_HUMAN Protein phosphatase 1 regulatory subunit 12C OS=Homo sapiens OX=9606 GN=PPP1R12C PE=1 SV=1 && PF12796:Ankyrin repeats (3 copies)|PF15898:cGMP-dependent protein kinase interacting domain	5.871	6.57392	7.3608	6.2291	9.09688	7.11048	6.01539	7.30565	6.50871	7.1515	41.2715	66.2073	6.75863	6.81881	53.7394	36.483	6.78872	38.0791	30.2641	34.9591	6.92234	32.137	0.215401	0.00098998
539422	BARX1	NC_037335.1	protein_coding	BARX homeobox 1 && sp|Q9HBU1|BARX1_HUMAN Homeobox protein BarH-like 1 OS=Homo sapiens OX=9606 GN=BARX1 PE=1 SV=2 && PF00046:Homeodomain	4.59051	3.99247	2.95069	4.36406	4.338	3.94933	4.22118	4.03633	3.97443	4.18178	24.149	38.6059	3.75057	4.45701	31.3774	21.1782	4.10379	22.1685	17.7406	20.468	4.05988	18.7999	0.215952	0.00092777
100270684	C15H11orf96	NC_037342.1	protein_coding	chromosome 15 C11orf96 homolog && sp|A8IHN8|CK096_RAT Uncharacterized protein C11orf96 homolog OS=Rattus norvegicus OX=10116 GN=Ag2 PE=1 SV=1 && PF15766:Domain of unknown function (DUF4695)	15.7359	17.3618	15.1531	8.29639	8.28399	10.4982	6.91323	10.3384	14.1368	8.86604	101.796	78.7347	15.2978	11.5336	90.2652	47.0163	13.4157	65.2761	51.8404	59.5254	11.5584	53.4701	0.216165	0.000700935
505560	PYGB	NC_037340.1	protein_coding	glycogen phosphorylase B && sp|Q3B7M9|PYGB_BOVIN Glycogen phosphorylase, brain form OS=Bos taurus OX=9913 GN=PYGB PE=2 SV=3 && PF00343:Carbohydrate phosphorylase	10.7674	10.5465	11.3225	6.28331	7.3138	7.31686	7.75486	8.82826	9.72992	7.49942	41.413	86.5573	14.6626	7.50479	63.9852	50.61	11.0837	47.5443	37.5344	42.8246	8.73628	40.372	0.216395	0.000749673
541164	TMEM47	NC_037357.1	protein_coding	transmembrane protein 47 && sp|Q1JPA3|TMM47_BOVIN Transmembrane protein 47 OS=Bos taurus OX=9913 GN=TMEM47 PE=2 SV=1 && -	8.31092	7.1025	5.31565	6.50659	9.67711	8.49478	5.63203	5.3015	6.80891	7.1224	46.1654	59.6402	8.28521	7.8617	52.9028	33.9627	8.07345	38.0303	30.4881	34.9711	7.02724	32.0381	0.21934	0.000536549
282162	CAMK2G	NC_037355.1	protein_coding	calcium/calmodulin dependent protein kinase II gamma%2C transcript variant X16 && sp|Q13555|KCC2G_HUMAN Calcium/calmodulin-dependent protein kinase type II subunit gamma OS=Homo sapiens OX=9606 GN=CAMK2G PE=1 SV=4 && PF00069:Protein kinase domain|PF08332:Calcium/calmodulin dependent protein kinase II association domain	9.61375	10.5135	9.66597	7.61485	8.96236	8.09911	12.7459	8.16402	9.35201	9.11724	53.1896	86.2003	10.6661	10.8706	69.6949	48.4332	10.7683	50.0186	40.2316	46.1243	9.38486	42.6197	0.2202	0.000672022
539491	GJA5	NC_037330.1	protein_coding	gap junction protein alpha 5%2C transcript variant X1 && sp|Q0VCR2|CXA5_BOVIN Gap junction alpha-5 protein OS=Bos taurus OX=9913 GN=GJA5 PE=2 SV=1 && PF16791:Connexin 40 C-terminal domain|PF00029:Connexin	2.96205	4.05008	3.11732	3.73568	1.31042	1.79461	1.5555	2.09315	3.46628	2.09787	38.3862	5.15519	2.17353	3.01386	21.7707	3.66436	2.5937	15.2383	12.1822	14.0999	2.6183	11.8278	0.221368	0.0211598
505165	RRAD	NC_037345.1	protein_coding	RRAD%2C Ras related glycolysis inhibitor and calcium channel regulator && sp|P55042|RAD_HUMAN GTP-binding protein RAD OS=Homo sapiens OX=9606 GN=RRAD PE=1 SV=2 && PF00071:Ras family	3.75682	4.65134	4.42436	2.9367	3.89937	2.38759	3.6029	4.19406	3.9423	3.40412	33.5169	25.1911	3.46888	2.55108	29.354	14.33	3.00998	20.7256	16.182	18.8164	3.71996	16.7146	0.222557	0.00162853
530393	PKD2	NC_037333.1	protein_coding	polycystin 2%2C transient receptor potential cation channel && sp|Q4GZT3|PKD2_BOVIN Polycystin-2 OS=Bos taurus OX=9913 GN=PKD2 PE=2 SV=1 && PF18109:Ferredoxin I 4Fe-4S cluster domain|PF08016:Polycystin cation channel	6.69652	5.21367	4.36725	8.39182	8.06158	7.5629	5.70164	5.86586	6.16732	7.11676	39.7805	54.1438	9.36498	8.0475	46.9622	31.7544	8.70624	34.4298	27.8342	31.6598	6.51453	29.2683	0.22258	0.000318525
522462	EFHD1	NC_037330.1	protein_coding	EF-hand domain family member D1 && sp|Q17QM6|EFHD1_BOVIN EF-hand domain-containing protein D1 OS=Bos taurus OX=9913 GN=EFHD1 PE=2 SV=1 && PF13499:EF-hand domain pair	3.79464	2.55389	2.15837	1.64504	1.58071	2.30209	1.79008	1.28403	2.53799	1.72039	27.3443	7.15715	1.95755	2.33218	17.2507	4.55735	2.14486	12.153	9.6978	11.2084	2.13672	9.58033	0.223032	0.00916832
783645	VCL	NC_037355.1	protein_coding	vinculin && sp|P18206|VINC_HUMAN Vinculin OS=Homo sapiens OX=9606 GN=VCL PE=1 SV=4 && PF01044:Vinculin family	22.8576	21.3518	27.9254	22.1651	19.2772	18.9893	19.1995	20.0034	23.575	19.9269	128.921	197.275	19.197	18.1113	163.098	108.236	18.6541	115.131	90.8761	105.321	21.5271	96.4821	0.22312	0.00122897
615685	MTURN	NC_037331.1	protein_coding	maturin%2C neural progenitor differentiation regulator homolog && sp|A7MBJ1|MTURN_BOVIN Maturin OS=Bos taurus OX=9913 GN=MTURN PE=2 SV=1 && PF15167:Domain of unknown function (DUF4581)	3.88356	3.60519	2.42224	5.5626	4.39433	4.29495	4.79101	2.85572	3.8684	4.37972	25.6649	30.4719	7.29445	5.18206	28.0684	18.8832	6.23825	21.1437	17.1533	19.3363	4.00577	17.9437	0.223242	0.000138169
338086	COX7A1	NC_037345.1	protein_coding	cytochrome c oxidase subunit 7A1 && sp|P07470|CX7A1_BOVIN Cytochrome c oxidase subunit 7A1, mitochondrial OS=Bos taurus OX=9913 GN=COX7A1 PE=1 SV=2 && -	8.99162	9.0884	9.61988	6.8577	8.45166	10.5474	10.7688	11.9929	8.6394	9.72369	70.9703	72.2878	6.13692	14.4404	71.6291	39.2124	10.2886	49.7983	40.9588	47.0929	9.46815	42.2816	0.223931	0.000690547
533523	DDR2	NC_037330.1	protein_coding	discoidin domain receptor tyrosine kinase 2%2C transcript variant X3 && sp|Q16832|DDR2_HUMAN Discoidin domain-containing receptor 2 OS=Homo sapiens OX=9606 GN=DDR2 PE=1 SV=2 && -	4.98744	4.82633	4.40171	7.3179	5.292	6.97782	4.97164	4.6896	5.38335	5.84979	37.6688	43.5122	4.64268	7.93053	40.5905	24.0774	6.2866	28.6079	23.4386	26.8689	5.46976	24.3624	0.224516	0.000545713
618588	RAB23	NC_037350.1	protein_coding	RAB23%2C member RAS oncogene family && sp|Q9ULC3|RAB23_HUMAN Ras-related protein Rab-23 OS=Homo sapiens OX=9606 GN=RAB23 PE=1 SV=1 && -	4.42352	4.20164	3.89143	7.15695	4.55848	4.24716	4.66296	4.95369	4.91838	5.11585	28.9908	42.2164	4.29405	5.09671	35.6036	23.2552	4.69538	25.1671	20.1495	23.2403	4.813	21.2709	0.226271	0.000932282
100125763	NREP	NC_037337.1	protein_coding	neuronal regeneration related protein%2C transcript variant X1 && sp|Q5NVD3|NREP_PONAB Neuronal regeneration-related protein OS=Pongo abelii OX=9601 GN=NREP PE=3 SV=1 && -	8.19433	6.65561	4.60262	4.69484	4.79812	4.47691	4.14673	3.6247	6.03685	4.34826	29.9625	42.6667	8.58564	4.68217	36.3146	25.6262	6.6339	27.0716	21.4743	24.4423	5.1579	22.746	0.226761	0.000382132
404101	BMPR1A	NC_037355.1	protein_coding	bone morphogenetic protein receptor type 1A%2C transcript variant X1 && sp|P36894|BMR1A_HUMAN Bone morphogenetic protein receptor type-1A OS=Homo sapiens OX=9606 GN=BMPR1A PE=1 SV=2 && PF08515:Transforming growth factor beta type I GS-motif|PF00069:Protein kinase domain|PF01064:Activin types I and II receptor domain	6.85121	6.54978	5.8915	8.40275	8.39193	6.8294	6.67945	6.20506	6.92381	7.30172	37.9493	62.4175	8.09688	8.03869	50.1834	35.2572	8.06779	36.1546	29.1256	33.3372	7.00266	30.8628	0.226896	0.00066488
618198	SDC3	NC_037329.1	protein_coding	syndecan 3 && sp|O75056|SDC3_HUMAN Syndecan-3 OS=Homo sapiens OX=9606 GN=SDC3 PE=1 SV=2 && PF01034:Syndecan domain	5.2438	4.12767	5.45436	3.1431	2.91784	4.1897	3.26788	4.08234	4.49223	3.52017	25.5688	34.766	2.63318	4.43234	30.1674	18.6996	3.53276	20.9893	16.8501	19.5135	4.04391	17.7153	0.228272	0.00117278
781806	FNDC4	NC_037338.1	protein_coding	fibronectin type III domain containing 4%2C transcript variant X1 && sp|A6QPL2|FNDC4_BOVIN Fibronectin type III domain-containing protein 4 OS=Bos taurus OX=9913 GN=FNDC4 PE=2 SV=1 && PF00041:Fibronectin type III domain	5.9606	5.07708	3.65354	2.40921	3.67954	3.9672	3.99388	4.54409	4.27511	3.71878	24.665	36.7777	3.24764	3.21575	30.7214	20.0127	3.23169	21.5635	16.9765	19.7255	4.1279	18.0137	0.229153	0.00150579
513267	DSTN	NC_037340.1	protein_coding	destrin%2C actin depolymerizing factor && sp|Q5E9D5|DEST_BOVIN Destrin OS=Bos taurus OX=9913 GN=DSTN PE=2 SV=3 && PF00241:Cofilin/tropomyosin-type actin-binding protein	200.725	202.776	189.167	152.822	166.138	152.596	163.853	177.983	186.372	162.678	974.443	1579.43	163.067	145.08	1276.94	871.249	154.073	905.647	715.505	827.791	175.511	761.322	0.230534	0.00128725
540876	ABL1	NC_037338.1	protein_coding	ABL proto-oncogene 1%2C non-receptor tyrosine kinase && sp|P00519|ABL1_HUMAN Tyrosine-protein kinase ABL1 OS=Homo sapiens OX=9606 GN=ABL1 PE=1 SV=4 && -	6.91808	7.86642	9.04029	7.92683	7.78807	7.53495	7.71734	8.22503	7.9379	7.83844	38.7009	69.5176	10.7438	8.81424	54.1093	40.1307	9.77903	39.6541	31.9441	36.3772	7.87934	33.9771	0.231901	0.000580359
525636	RCAN2	NC_037350.1	protein_coding	regulator of calcineurin 2%2C transcript variant 1 && sp|Q3ZC15|RCAN2_BOVIN Calcipressin-2 OS=Bos taurus OX=9913 GN=RCAN2 PE=2 SV=1 && PF04847:Calcipressin	2.8123	2.25304	2.8125	1.90135	1.9792	1.7878	1.93777	1.75624	2.4448	1.87247	13.8862	15.1433	4.17137	1.86554	14.5148	9.65733	3.01845	11.067	8.76661	9.91624	2.15575	9.20068	0.234303	0.000209715
281671	CCNG1	NC_037334.1	protein_coding	cyclin G1 && sp|Q5E9I1|CCNG1_BOVIN Cyclin-G1 OS=Bos taurus OX=9913 GN=CCNG1 PE=2 SV=1 && PF00134:Cyclin, N-terminal domain	76.0815	52.1923	43.8244	54.6985	59.7418	56.2757	55.4407	55.781	56.6992	56.3875	308.2	507.494	37.4151	55.3186	407.847	272.455	46.3668	284.37	227.107	263.255	56.7123	240.983	0.235337	0.00158143
538457	CAVIN1	NC_037346.1	protein_coding	caveolae associated protein 1%2C transcript variant 2 && sp|O54724|CAVN1_MOUSE Caveolae-associated protein 1 OS=Mus musculus OX=10090 GN=Cavin1 PE=1 SV=1 && PF15237:PTRF/SDPR family	43.788	44.3427	37.8522	37.1454	34.1916	43.6098	33.7654	36.3188	40.7821	37.0062	230.454	295.906	61.1571	38.6672	263.18	178.531	49.9122	195.839	156.546	177.873	38.8802	164.807	0.235914	0.000319806
282191	COL4A1	NC_037339.1	protein_coding	collagen type IV alpha 1 chain && sp|Q7SIB2|CO4A1_BOVIN Collagen alpha-1(IV) chain OS=Bos taurus OX=9913 GN=COL4A1 PE=1 SV=2 && PF01413:C-terminal tandem repeated domain in type 4 procollagen|PF01391:Collagen triple helix repeat (20 copies)	32.0057	43.3556	37.1088	28.4549	25.3744	32.7243	29.2072	27.6562	35.2313	28.6834	180.706	239.205	53.254	33.1015	209.956	146.23	43.1778	157.722	126.567	143.244	31.9802	133.316	0.239882	0.000260392
281103	CCN2	NC_037336.1	protein_coding	cellular communication network factor 2 && sp|O18739|CCN2_BOVIN CCN family member 2 OS=Bos taurus OX=9913 GN=CCN2 PE=2 SV=2 && PF00093:von Willebrand factor type C domain|PF00007:Cystine-knot domain|PF00219:Insulin-like growth factor binding protein	3.35905	2.26647	4.84972	2.73858	1.73475	2.64399	1.02256	3.72836	3.30345	2.37365	28.1336	11.7329	4.4729	1.31759	19.9332	8.1029	2.89524	14.7798	11.4142	13.118	2.80206	11.59	0.241764	0.00337335
508671	HSPB2	NC_037342.1	protein_coding	heat shock protein family B (small) member 2 && sp|Q99PR8|HSPB2_MOUSE Heat shock protein beta-2 OS=Mus musculus OX=10090 GN=Hspb2 PE=1 SV=2 && PF00011:Hsp20/alpha crystallin family	4.64185	2.37601	3.4676	1.26148	2.58165	2.37171	2.22054	3.0307	2.93673	2.29322	16.3923	20.4278	2.64903	3.50666	18.41	11.5384	3.07784	13.1564	10.7439	12.2772	2.71815	11.2179	0.242304	0.000582226
616407	SLC24A3	NC_037340.1	protein_coding	solute carrier family 24 member 3 && sp|Q9EPQ0|NCKX3_RAT Sodium/potassium/calcium exchanger 3 (Fragment) OS=Rattus norvegicus OX=10116 GN=Slc24a3 PE=1 SV=1 && PF01699:Sodium/calcium exchanger protein	3.31066	2.68759	2.40382	2.08926	2.53043	3.71893	1.70797	1.91061	2.62283	2.39144	7.54709	26.8746	1.7265	2.10006	17.2109	14.3006	1.91328	12.0494	9.56207	11.0918	2.53735	10.4376	0.243097	0.00548484
618278	COMT	NC_037344.1	protein_coding	catechol-O-methyltransferase%2C transcript variant X1 && sp|A7MBI7|COMT_BOVIN Catechol O-methyltransferase OS=Bos taurus OX=9913 GN=COMT PE=2 SV=1 && PF01596:O-methyltransferase	9.59619	8.71599	7.80881	7.89945	8.58142	8.87094	10.7654	6.49365	8.50511	8.52217	41.2979	70.9093	12.3992	6.89173	56.1036	41.6542	9.64545	41.5354	32.8745	37.5203	8.57591	35.0832	0.244445	0.00072703
100300164	EHBP1	NC_037338.1	protein_coding	EH domain binding protein 1%2C transcript variant X1 && sp|Q8NDI1|EHBP1_HUMAN EH domain-binding protein 1 OS=Homo sapiens OX=9606 GN=EHBP1 PE=1 SV=3 && PF10358:N-terminal C2 in EEIG1 and EHBP1 proteins|PF12130:Bivalent Mical/EHBP Rab binding domain|PF00307:Calponin homology (CH) domain	5.29552	5.37617	3.39311	5.87587	5.84819	5.71265	5.58152	4.90719	4.98517	5.58508	26.0648	44.1714	5.19533	5.62414	35.1181	24.6834	5.40974	25.1438	20.2639	23.2347	5.25605	21.4909	0.244571	0.000964796
280968	TPPP	NC_037347.1	protein_coding	tubulin polymerization promoting protein%2C transcript variant X3 && sp|Q27957|TPPP_BOVIN Tubulin polymerization-promoting protein OS=Bos taurus OX=9913 GN=TPPP PE=1 SV=1 && -	3.63416	4.9527	9.17408	3.23878	5.83791	4.8681	5.83865	3.7156	5.24993	4.69981	13.2186	16.1985	40.7886	8.45328	14.7086	28.4935	24.6209	23.4019	19.6648	18.6735	5.12097	20.8222	0.245938	4.52e-05
535439	SMARCA1	NC_037357.1	protein_coding	SWI/SNF related%2C matrix associated%2C actin dependent regulator of chromatin%2C subfamily a%2C member 1%2C transcript variant X3 && sp|P28370|SMCA1_HUMAN Probable global transcription activator SNF2L1 OS=Homo sapiens OX=9606 GN=SMARCA1 PE=1 SV=2 && PF00271:Helicase conserved C-terminal domain|PF09110:HAND|PF09111:SLIDE|PF00176:SNF2 family N-terminal domain|PF13892:DNA-binding domain	2.80247	2.72348	1.84434	3.06339	2.30007	3.16769	2.24422	1.94489	2.60842	2.54405	14.9573	19.1301	2.2297	2.8251	17.0437	10.6799	2.5274	12.1057	9.78554	11.2372	2.5243	10.2521	0.246222	0.000805914
444863	GYPC	NC_037329.1	protein_coding	glycophorin C && sp|P04921|GLPC_HUMAN Glycophorin-C OS=Homo sapiens OX=9606 GN=GYPC PE=1 SV=1 && -	14.6345	9.16868	7.59473	7.12028	7.60694	8.45007	5.06883	6.34167	9.62954	6.91756	48.7048	61.6187	8.77645	8.46645	55.1618	35.1976	8.62145	39.7	31.8916	36.5456	8.25327	33.4685	0.246599	0.000726093
781458	KLHL42	NC_037332.1	protein_coding	kelch like family member 42%2C transcript variant X1 && sp|Q9P2K6|KLH42_HUMAN Kelch-like protein 42 OS=Homo sapiens OX=9606 GN=KLHL42 PE=1 SV=2 && PF01344:Kelch motif	3.60543	4.60307	3.67577	4.35176	4.26234	2.42008	3.95468	3.94124	4.05901	3.78602	21.3613	29.6272	4.32464	4.18395	25.4943	16.9759	4.2543	18.4377	14.8743	16.9983	3.86594	15.6532	0.246975	0.000615212
529670	LAMA4	NC_037336.1	protein_coding	laminin subunit alpha 4%2C transcript variant X3 && sp|Q16363|LAMA4_HUMAN Laminin subunit alpha-4 OS=Homo sapiens OX=9606 GN=LAMA4 PE=1 SV=4 && PF06008:Laminin Domain I|PF06009:Laminin Domain II|PF00053:Laminin EGF domain|PF02210:Laminin G domain	6.62701	6.51749	7.14633	5.68015	5.57901	6.25409	5.35519	5.20448	6.49274	5.61458	41.0145	40.3115	6.33898	6.57952	40.663	23.3252	6.45925	29.2217	23.5611	26.9815	6.04711	24.4456	0.24737	0.000643033
281820	HOXB7	NC_037346.1	protein_coding	homeobox B7 && sp|Q9TT89|HXB7_BOVIN Homeobox protein Hox-B7 OS=Bos taurus OX=9913 GN=HOXB7 PE=2 SV=1 && PF00046:Homeodomain	3.57924	3.55316	3.61991	3.29573	3.71589	4.27044	2.98859	3.15743	3.51201	3.48562	17.9342	28.4627	3.63131	3.57749	23.1985	16.047	3.6044	16.6761	13.4014	15.3608	3.5178	14.1894	0.247918	0.000882343
533270	PRKD1	NC_037348.1	protein_coding	protein kinase D1%2C transcript variant X1 && sp|Q15139|KPCD1_HUMAN Serine/threonine-protein kinase D1 OS=Homo sapiens OX=9606 GN=PRKD1 PE=1 SV=2 && PF00069:Protein kinase domain|PF00169:PH domain|PF00130:Phorbol esters/diacylglycerol binding domain (C1 domain)	4.61315	4.51317	2.82762	4.06991	4.98618	4.87474	4.72958	2.54538	4.00596	4.24116	19.6151	32.4264	5.95208	5.17502	26.0207	19.1892	5.56355	19.3312	15.7921	17.8379	4.14068	16.6903	0.248089	0.00035569
616701	JAZF1	NC_037331.1	protein_coding	JAZF zinc finger 1 && sp|Q86VZ6|JAZF1_HUMAN Juxtaposed with another zinc finger protein 1 OS=Homo sapiens OX=9606 GN=JAZF1 PE=1 SV=2 && -	7.98912	6.67204	5.0718	4.15172	6.55579	7.28485	4.35306	6.94754	5.97117	5.85859	37.5835	44.3333	5.46791	6.48486	40.9584	24.9006	5.97638	29.1282	23.4674	26.9656	6.08557	24.5266	0.248121	0.000830718
538606	PPP1R12A	NC_037332.1	protein_coding	protein phosphatase 1 regulatory subunit 12A%2C transcript variant X1 && sp|O14974|MYPT1_HUMAN Protein phosphatase 1 regulatory subunit 12A OS=Homo sapiens OX=9606 GN=PPP1R12A PE=1 SV=1 && PF15898:cGMP-dependent protein kinase interacting domain|PF12796:Ankyrin repeats (3 copies)	8.7146	8.08901	6.60514	8.41809	7.91794	7.95991	6.78814	6.6956	7.95671	7.55594	42.0291	57.6261	8.85935	8.14378	49.8276	33.2427	8.50156	36.1715	29.1646	33.2972	7.67011	30.6863	0.249952	0.000581572
281341	MYL6	NC_037332.1	protein_coding	myosin light chain 6 && sp|P60661|MYL6_BOVIN Myosin light polypeptide 6 OS=Bos taurus OX=9913 GN=MYL6 PE=2 SV=2 && PF13405:EF-hand domain	579.309	543.408	520.122	317.223	397.932	441.893	461.892	477.556	490.016	419.299	2269.64	3870.13	450.938	370.78	3069.89	2160.54	410.859	2196.9	1740.37	2006.28	464.865	1854.63	0.250651	0.00141958
515928	SETD7	NC_037344.1	protein_coding	SET domain containing 7%2C histone lysine methyltransferase%2C transcript variant X2 && sp|Q8WTS6|SETD7_HUMAN Histone-lysine N-methyltransferase SETD7 OS=Homo sapiens OX=9606 GN=SETD7 PE=1 SV=1 && -	8.96912	8.15931	7.46037	8.6546	8.87875	7.76112	8.18897	7.65309	8.31085	8.22731	47.7646	56.2679	9.81481	12.3346	52.0163	33.0413	11.0747	37.9491	31.5455	35.6396	8.22635	32.7448	0.251226	0.000242511
522767	NTN1	NC_037346.1	protein_coding	netrin 1%2C transcript variant X1 && sp|O95631|NET1_HUMAN Netrin-1 OS=Homo sapiens OX=9606 GN=NTN1 PE=1 SV=2 && -	8.23643	7.55001	8.6822	5.96893	6.26729	6.43785	5.38185	6.16791	7.60939	6.04476	37.9084	52.1447	7.10957	5.27006	45.0266	29.6271	6.18982	32.3876	25.6082	29.4919	6.83466	27.0764	0.252422	0.00106374
282704	TBC1D1	NC_037333.1	protein_coding	TBC1 domain family member 1 && sp|O97790|TBCD1_BOVIN TBC1 domain family member 1 OS=Bos taurus OX=9913 GN=TBC1D1 PE=2 SV=2 && -	2.83734	3.22945	2.55623	2.72771	1.94858	2.54364	2.41299	2.02902	2.83768	2.33239	13.9908	19.6476	2.10106	2.36519	16.8192	10.8743	2.23312	11.9132	9.52616	10.9848	2.5455	10.0455	0.253396	0.00120167
506544	PFKM	NC_037332.1	protein_coding	phosphofructokinase%2C muscle%2C transcript variant X3 && sp|Q0IIG5|PFKAM_BOVIN ATP-dependent 6-phosphofructokinase, muscle type OS=Bos taurus OX=9913 GN=PFKM PE=2 SV=1 && PF00365:Phosphofructokinase	3.56229	4.25285	3.83182	3.73987	5.01197	4.41381	5.95105	4.07539	3.84671	4.63842	17.3255	36.1702	4.66529	4.7842	26.7479	20.4177	4.72474	19.387	15.7363	17.9386	4.33242	16.7897	0.25804	0.0011546
508632	COL4A2	NC_037339.1	protein_coding	collagen type IV alpha 2 chain%2C transcript variant X2 && sp|Q7SIB3|CO4A2_BOVIN Collagen alpha-2(IV) chain (Fragment) OS=Bos taurus OX=9913 GN=COL4A2 PE=1 SV=1 && -	17.7814	22.4121	18.7866	13.5499	13.7712	17.5443	17.0162	15.1024	18.1325	15.3968	85.2683	119.987	26.4473	17.0053	102.628	73.2171	21.7263	77.2341	62.1769	70.267	16.9493	65.5957	0.258391	0.000319296
282262	IGFBP4	NC_037346.1	protein_coding	insulin like growth factor binding protein 4 && sp|Q05716|IBP4_BOVIN Insulin-like growth factor-binding protein 4 OS=Bos taurus OX=9913 GN=IGFBP4 PE=2 SV=1 && -	58.5182	51.6756	53.3499	33.9234	37.4349	55.3039	50.4454	46.4801	49.3668	44.7175	245.266	360.24	46.1078	50.4744	302.753	203.174	48.2911	217.205	175.522	200.968	48.1216	185	0.260116	0.000881121
614070	CIBAR1	NC_037341.1	protein_coding	CBY1 interacting BAR domain containing 1 && sp|Q3SZG6|FA92A_BOVIN Protein FAM92A OS=Bos taurus OX=9913 GN=FAM92A PE=2 SV=1 && PF06730:FAM92 protein	7.56836	7.45586	6.26797	6.20639	7.19755	7.09731	6.86079	8.26173	6.87464	7.12476	32.4713	54.2778	7.91293	8.05751	43.3745	31.0954	7.98522	31.554	25.6799	29.2188	7.09154	27.1627	0.261076	0.000696964
613644	CD99L2	NC_037357.1	protein_coding	CD99 molecule like 2%2C transcript variant X1 && sp|A1A4K1|C99L2_BOVIN CD99 antigen-like protein 2 OS=Bos taurus OX=9913 GN=CD99L2 PE=2 SV=1 && PF12301:CD99 antigen like protein 2	3.58263	3.5992	3.39935	3.12292	3.21843	3.78688	2.68564	3.23361	3.42602	3.2095	15.7787	25.2756	3.5766	3.55756	20.5271	14.4261	3.56708	14.877	12.0471	13.7431	3.32642	12.7376	0.26115	0.00077393
538717	FNBP1	NC_037338.1	protein_coding	formin binding protein 1%2C transcript variant X1 && sp|Q96RU3|FNBP1_HUMAN Formin-binding protein 1 OS=Homo sapiens OX=9606 GN=FNBP1 PE=1 SV=2 && PF14604:Variant SH3 domain|PF00611:Fes/CIP4, and EFC/F-BAR homology domain	11.5773	10.8951	11.4511	11.6774	9.87473	11.1914	9.96141	10.5157	11.4002	10.6441	55.1217	85.6959	6.32174	10.5362	70.4088	46.0088	8.42897	49.0465	39.4189	45.6169	10.9189	41.6604	0.262092	0.00181121
616503	RRAS	NC_037345.1	protein_coding	RAS related && sp|P10301|RRAS_HUMAN Ras-related protein R-Ras OS=Homo sapiens OX=9606 GN=RRAS PE=1 SV=1 && PF00071:Ras family	22.1614	21.7993	21.1808	18.6762	18.8958	19.4669	17.6232	18.7022	20.9544	18.6729	109.613	136.518	21.5954	20.6678	123.066	79.0566	21.1316	89.2421	72.0985	82.2919	19.8133	75.5281	0.26233	0.000614854
282478	SLC25A4	NC_037354.1	protein_coding	solute carrier family 25 member 4 && sp|P02722|ADT1_BOVIN ADP/ATP translocase 1 OS=Bos taurus OX=9913 GN=SLC25A4 PE=1 SV=3 && PF00153:Mitochondrial carrier protein	21.161	22.0144	18.3361	18.6906	25.5891	25.8777	20.5739	26.718	20.0505	23.4898	106.511	171.411	19.8729	21.0905	138.961	95.6419	20.4817	99.2651	79.7214	91.5694	22.2501	84.4526	0.263463	0.00123953
783470	TLN1	NC_037335.1	protein_coding	talin 1%2C transcript variant X2 && sp|Q9Y490|TLN1_HUMAN Talin-1 OS=Homo sapiens OX=9606 GN=TLN1 PE=1 SV=3 && PF16511:N-terminal or F0 domain of Talin-head FERM|PF00373:FERM central domain|PF09141:Talin, middle domain|PF09379:FERM N-terminal domain|PF01608:I/LWEQ domain|PF08913:Vinculin Binding Site	28.2306	29.0735	31.7827	24.6754	26.1453	28.628	26.9881	26.1229	28.4405	26.5119	154.762	194.033	23.3617	28.9849	174.397	108.697	26.1733	124.052	100.285	115.108	27.6599	104.986	0.263464	0.00092958
617047	TCIM	NC_037354.1	protein_coding	transcriptional and immune response regulator && sp|Q5E969|TCIM_BOVIN Transcriptional and immune response regulator OS=Bos taurus OX=9913 GN=TCIM PE=3 SV=1 && PF15063:Thyroid cancer protein 1	6.22545	9.13178	5.55295	5.56123	3.97671	4.0649	3.10336	3.79637	6.61785	4.10052	15.8493	40.1702	10.9352	6.86819	28.0097	25.5527	8.9017	22.3182	18.4557	20.3665	5.21311	19.7428	0.264052	0.000269654
353114	NNAT	NC_037340.1	protein_coding	neuronatin%2C transcript variant 1 && sp|Q3ZBS9|NNAT_BOVIN Neuronatin OS=Bos taurus OX=9913 GN=NNAT PE=3 SV=1 && -	3.07002	3.42861	3.35189	3.87711	2.8864	4.02749	4.13884	2.80623	3.43191	3.54721	37.3931	8.78655	4.1367	2.27463	23.0898	6.46163	3.20567	16.7721	13.1477	15.1362	3.45657	13.0404	0.265066	0.0122829
513053	OLFML2B	NC_037330.1	protein_coding	olfactomedin like 2B%2C transcript variant X1 && sp|A6QLD2|OLM2B_BOVIN Olfactomedin-like protein 2B OS=Bos taurus OX=9913 GN=OLFML2B PE=2 SV=1 && PF02191:Olfactomedin-like domain	3.84147	4.92962	4.18663	7.36197	4.93902	5.3824	6.24126	4.99397	5.07992	5.78372	28.16	33.6045	7.12932	7.49189	30.8822	20.3669	7.3106	22.9646	19.0964	21.4536	5.274	19.846	0.265746	0.000188024
101905957	INAFM2	NC_037337.1	protein_coding	InaF motif containing 2 && sp|P0DMQ5|INAM2_HUMAN Putative transmembrane protein INAFM2 OS=Homo sapiens OX=9606 GN=INAFM2 PE=2 SV=1 && -	6.57623	6.56874	4.81085	4.12438	6.09096	4.46247	6.70559	6.01204	5.52005	5.47909	24.831	41.7645	6.91978	6.60661	33.2977	24.3421	6.7632	24.5051	20.0305	22.6839	5.63504	21.1744	0.266125	0.000554136
512904	EML1	NC_037348.1	protein_coding	EMAP like 1%2C transcript variant X3 && sp|O00423|EMAL1_HUMAN Echinoderm microtubule-associated protein-like 1 OS=Homo sapiens OX=9606 GN=EML1 PE=1 SV=3 && PF03451:HELP motif	3.28805	2.71319	3.60987	2.99497	2.98649	3.92364	3.60398	3.49124	3.15152	3.40006	15.0982	23.4041	5.17979	3.21195	19.2511	14.2919	4.19587	14.5607	11.7235	13.229	3.3163	12.4146	0.267129	0.000367412
280884	OGN	NC_037335.1	protein_coding	osteoglycin && sp|P19879|MIME_BOVIN Mimecan OS=Bos taurus OX=9913 GN=OGN PE=1 SV=2 && PF13855:Leucine rich repeat	15.2767	11.9037	8.72695	15.5435	22.2763	15.2635	13.3133	7.87514	12.8627	14.8544	94.3171	70.2715	9.68687	30.7056	82.2943	39.9792	20.1962	58.0918	51.2453	57.4551	13.7896	51.4243	0.268154	0.000363079
280733	BGN	NC_037357.1	protein_coding	biglycan%2C transcript variant X1 && sp|P21809|PGS1_BOVIN Biglycan OS=Bos taurus OX=9913 GN=BGN PE=1 SV=3 && PF13855:Leucine rich repeat|PF01462:Leucine rich repeat N-terminal domain	13.3676	14.2808	7.75851	13.1283	10.5344	15.5549	14.589	10.3234	12.1338	12.826	97.5583	48.8582	18.7804	18.88	73.2083	33.8193	18.8302	55.0657	46.0192	51.457	12.4497	46.2477	0.269195	0.000583527
100034674	BEX3	NC_037357.1	protein_coding	brain expressed X-linked 3 && sp|Q3ZBJ6|BEX3_BOVIN Protein BEX3 OS=Bos taurus OX=9913 GN=BEX3 PE=3 SV=1 && PF04538:Brain expressed X-linked like family	3.74159	3.25004	3.01009	1.59501	1.78368	1.37783	3.76056	2.75055	2.89918	2.25352	13.6951	18.2699	2.92611	2.39171	15.9825	10.598	2.65891	11.6304	9.32071	10.6531	2.64221	9.81264	0.269266	0.000847887
508932	IL11RA	NC_037335.1	protein_coding	interleukin 11 receptor subunit alpha%2C transcript variant X3 && sp|Q5RF19|I11RA_PONAB Interleukin-11 receptor subunit alpha OS=Pongo abelii OX=9601 GN=IL11RA PE=2 SV=1 && -	4.12426	3.67785	3.25635	2.4316	2.74488	3.8715	2.76705	2.68296	3.37251	2.8996	13.3544	24.7822	2.69495	3.14137	19.0683	13.7386	2.91816	13.6105	10.9932	12.6082	3.18285	11.691	0.272248	0.00157945
520030	LAMB1	NC_037331.1	protein_coding	laminin subunit beta 1 && sp|P02469|LAMB1_MOUSE Laminin subunit beta-1 OS=Mus musculus OX=10090 GN=Lamb1 PE=1 SV=3 && PF00053:Laminin EGF domain|PF00055:Laminin N-terminal (Domain VI)	11.4506	13.4698	11.7438	9.09708	10.4515	13.9493	12.8976	9.34487	11.4403	11.1481	66.2519	70.729	10.7554	15.4449	68.4905	40.7422	13.1002	49.2454	40.7953	46.3343	11.4993	42.1889	0.272567	0.000499496
513496	CCDC9B	NC_037337.1	protein_coding	coiled-coil domain containing 9B%2C transcript variant X6 && sp|Q5RCJ6|CCD9B_PONAB Coiled-coil domain-containing protein 9B OS=Pongo abelii OX=9601 GN=CCDC9B PE=2 SV=1 && -	6.38462	6.03142	4.90442	4.82534	6.99057	4.54143	7.83413	3.8823	5.53645	5.61475	20.6129	40.6457	8.97449	7.67886	30.6293	24.8101	8.32667	23.411	19.478	21.7082	5.65454	20.6275	0.274126	0.000276614
280904	PTN	NC_037331.1	protein_coding	pleiotrophin%2C transcript variant X1 && sp|P21782|PTN_BOVIN Pleiotrophin OS=Bos taurus OX=9913 GN=PTN PE=1 SV=2 && PF05196:PTN/MK heparin-binding protein family, N-terminal domain|PF01091:PTN/MK heparin-binding protein family, C-terminal domain	8.05719	6.40675	5.19663	4.5933	6.04706	6.5186	4.90903	3.46171	6.06347	5.10594	30.4271	32.2518	5.69363	12.3366	31.3395	18.9727	9.01511	22.7908	20.1773	22.4097	5.63597	20.5414	0.274371	9.15e-05
507367	PDK4	NC_037331.1	protein_coding	pyruvate dehydrogenase kinase 4 && sp|Q16654|PDK4_HUMAN [Pyruvate dehydrogenase (acetyl-transferring)] kinase isozyme 4, mitochondrial OS=Homo sapiens OX=9606 GN=PDK4 PE=1 SV=1 && PF10436:Mitochondrial branched-chain alpha-ketoacid dehydrogenase kinase|PF02518:Histidine kinase-, DNA gyrase B-, and HSP90-like ATPase	18.0555	20.1485	6.12221	13.7235	12.2768	23.271	12.5188	13.7636	14.5124	15.1107	65.8007	102.224	16.6293	24.0503	84.0125	59.4267	20.3398	61.5514	52.1761	58.5434	14.9503	54.4754	0.274441	0.000309355
510203	CAVIN3	NC_037342.1	protein_coding	caveolae associated protein 3 && sp|A4FV37|CAVN3_BOVIN Caveolae-associated protein 3 OS=Bos taurus OX=9913 GN=CAVIN3 PE=2 SV=1 && PF15237:PTRF/SDPR family	34.1667	32.0719	29.1698	26.1576	29.0546	32.4558	33.4774	31.9424	30.3915	30.6176	145.005	205.602	44.7447	31.5514	175.304	125.173	38.148	131.784	106.726	120.441	30.9505	112.448	0.275243	0.000353396
282433	GUCY1B1	NC_037344.1	protein_coding	guanylate cyclase 1 soluble subunit beta 1%2C transcript variant X1 && sp|P16068|GCYB1_BOVIN Guanylate cyclase soluble subunit beta-1 OS=Bos taurus OX=9913 GN=GUCY1B1 PE=1 SV=1 && PF07700:Haem-NO-binding|PF00211:Adenylate and Guanylate cyclase catalytic domain|PF07701:Heme NO binding associated	6.47771	5.52481	5.83831	6.08598	4.91765	6.30549	4.74008	4.71041	5.9817	5.35192	29.8643	35.1305	6.3313	6.53181	32.4974	20.7309	6.43155	23.7753	19.4645	22.071	5.59341	20.2828	0.27577	0.000444492
538675	CALCOCO1	NC_037332.1	protein_coding	calcium binding and coiled-coil domain 1%2C transcript variant X1 && sp|Q2KJ21|CACO1_BOVIN Calcium-binding and coiled-coil domain-containing protein 1 OS=Bos taurus OX=9913 GN=CALCOCO1 PE=2 SV=1 && PF07888:Calcium binding and coiled-coil domain (CALCOCO1) like|PF18112:Autophagy receptor zinc finger-C2H2 domain|PF17751:SKICH domain	20.7968	26.603	21.8708	20.5883	25.5985	22.5462	22.9879	19.238	22.4647	22.1918	91.0838	163.122	27.9316	23.9588	127.103	95.527	25.9452	94.046	76.5242	86.64	22.4886	81.1882	0.276994	0.000689237
532127	ITGA9	NC_037349.1	protein_coding	integrin subunit alpha 9 && sp|Q13797|ITA9_HUMAN Integrin alpha-9 OS=Homo sapiens OX=9606 GN=ITGA9 PE=1 SV=2 && PF01839:FG-GAP repeat|PF08441:Integrin alpha	4.50398	4.98074	3.83656	3.16802	3.01719	4.05374	6.05282	3.2905	4.12233	3.91645	20.3929	25.8953	5.3087	4.77274	23.1441	15.602	5.04072	17.199	14.0924	15.9027	4.09423	14.7351	0.277857	0.000342743
535136	DIP2C	NC_037340.1	protein_coding	disco interacting protein 2 homolog C%2C transcript variant X1 && sp|Q9Y2E4|DIP2C_HUMAN Disco-interacting protein 2 homolog C OS=Homo sapiens OX=9606 GN=DIP2C PE=1 SV=2 && -	4.88001	4.7747	4.04045	4.21508	4.62839	4.17742	4.79413	3.74856	4.47756	4.31271	19.8458	29.6524	5.26855	5.08964	24.7491	17.4605	5.17909	18.2556	14.9641	16.9211	4.4049	15.7386	0.279879	0.000476941
100532750	PALM2	NC_037335.1	protein_coding	paralemmin 2%2C transcript variant 2 && sp|Q9Y2D5|AKAP2_HUMAN A-kinase anchor protein 2 OS=Homo sapiens OX=9606 GN=AKAP2 PE=1 SV=3 && -	9.07037	10.1419	7.49934	7.19558	4.81792	6.62619	4.40559	6.28737	8.4768	5.86653	31.6014	49.7294	7.12022	6.54618	40.6654	28.4248	6.8332	29.4837	23.7493	27.1325	7.03876	25.1286	0.280109	0.00110269
281002	AOC3	NC_037346.1	protein_coding	amine oxidase copper containing 3 && sp|Q9TTK6|AOC3_BOVIN Membrane primary amine oxidase OS=Bos taurus OX=9913 GN=AOC3 PE=2 SV=3 && -	18.4364	14.8638	12.4278	9.2038	9.42938	13.3547	8.20389	10.1323	13.7329	10.0648	63.1176	82.2074	7.63422	8.73473	72.6625	44.9208	8.18448	50.9864	40.4235	46.8713	11.985	42.5743	0.281508	0.00222696
615430	PARVA	NC_037342.1	protein_coding	parvin alpha%2C transcript variant X1 && sp|Q9NVD7|PARVA_HUMAN Alpha-parvin OS=Homo sapiens OX=9606 GN=PARVA PE=1 SV=1 && PF00307:Calponin homology (CH) domain	22.584	20.4021	25.1673	26.3239	22.5544	22.8644	24.0183	23.8263	23.6193	23.9175	105.922	162.192	25.2792	20.7845	134.057	93.7356	23.0318	97.7977	78.5444	89.6469	23.5277	83.0991	0.283129	0.000970032
100848673	CYS1	NC_037338.1	protein_coding	cystin 1 && sp|Q717R9|CYS1_HUMAN Cystin-1 OS=Homo sapiens OX=9606 GN=CYS1 PE=1 SV=1 && -	6.73314	6.21439	4.46727	5.10136	5.95306	6.09543	4.474	4.84974	5.62904	5.29472	28.4021	31.4332	7.80962	6.54796	29.9177	19.6214	7.17879	22.5483	18.5482	20.8221	5.48121	19.2829	0.284252	0.000212748
617534	RSU1	NC_037340.1	protein_coding	Ras suppressor protein 1 && sp|Q5E9C0|RSU1_BOVIN Ras suppressor protein 1 OS=Bos taurus OX=9913 GN=RSU1 PE=2 SV=1 && PF13855:Leucine rich repeat	16.7391	12.7986	11.5039	10.9848	11.2846	13.7852	9.88262	12.796	13.0066	11.7466	57.7542	82.8805	13.2087	11.8693	70.3173	48.0446	12.539	51.2811	41.4282	47.206	12.4528	43.6529	0.285268	0.000843521
616730	KLF11	NC_037338.1	protein_coding	KLF transcription factor 11%2C transcript variant X2 && sp|O14901|KLF11_HUMAN Krueppel-like factor 11 OS=Homo sapiens OX=9606 GN=KLF11 PE=1 SV=2 && -	8.45037	9.10745	6.32308	7.07885	5.14411	8.51417	6.59997	5.90777	7.73994	6.64898	31.7492	42.1713	13.432	7.67575	36.9602	27.8017	10.5539	29.1175	23.7571	26.3977	7.15147	24.9616	0.286499	0.000105291
614471	UBE2G2	NC_037328.1	protein_coding	ubiquitin conjugating enzyme E2 G2%2C transcript variant X3 && sp|Q17QG5|UB2G2_BOVIN Ubiquitin-conjugating enzyme E2 G2 OS=Bos taurus OX=9913 GN=UBE2G2 PE=2 SV=1 && -	15.4348	16.0928	14.2109	13.211	14.9627	13.7174	13.3398	16.074	14.7374	14.261	59.8077	104.787	13.7129	13.4891	82.2974	59.25	13.601	59.4359	47.9492	54.8189	14.6042	50.9149	0.286835	0.00138112
787569	LARP6	NC_037337.1	protein_coding	La ribonucleoprotein 6%2C translational regulator && sp|Q9BRS8|LARP6_HUMAN La-related protein 6 OS=Homo sapiens OX=9606 GN=LARP6 PE=1 SV=1 && PF12901:SUZ-C motif|PF05383:La domain	4.35327	3.50559	3.61063	4.88988	4.07637	4.76213	3.75634	3.53353	4.08984	4.20365	22.3545	23.1441	4.47838	4.75519	22.7493	13.8112	4.61678	16.659	13.683	15.4963	4.07812	14.1748	0.287703	0.000470533
532572	LAMC1	NC_037343.1	protein_coding	laminin subunit gamma 1 && sp|P02468|LAMC1_MOUSE Laminin subunit gamma-1 OS=Mus musculus OX=10090 GN=Lamc1 PE=1 SV=2 && PF00053:Laminin EGF domain|PF00055:Laminin N-terminal (Domain VI)|PF00052:Laminin B (Domain IV)	18.7522	19.2316	20.1598	18.4935	17.0386	17.9793	18.4456	16.0093	19.1593	17.5932	97.8523	103.664	21.2689	20.1575	100.758	62.4665	20.7132	74.2618	60.7357	68.7402	18.2862	63.0618	0.289973	0.000447814
511812	GNG11	NC_037331.1	protein_coding	G protein subunit gamma 11 && sp|Q5E9F0|GBG11_BOVIN Guanine nucleotide-binding protein G(I)/G(S)/G(O) subunit gamma-11 OS=Bos taurus OX=9913 GN=GNG11 PE=3 SV=1 && -	52.2074	34.0946	25.9785	40.1224	32.6164	30.7841	25.6114	24.8049	38.1007	30.7878	204.419	167.993	39.2928	36.4626	186.206	103.643	37.8777	137.235	112.042	126.874	33.5108	115.204	0.290882	0.000621111
524813	FOXF1	NC_037345.1	protein_coding	forkhead box F1 && sp|Q12946|FOXF1_HUMAN Forkhead box protein F1 OS=Homo sapiens OX=9606 GN=FOXF1 PE=2 SV=2 && PF00250:Forkhead domain	7.27167	8.63665	7.42196	6.73113	7.90514	7.59337	6.28454	7.21456	7.51535	7.14575	32.5041	48.7422	7.64096	7.18361	40.6231	28.1916	7.41228	29.6291	24.0177	27.3388	7.37201	25.3283	0.291058	0.00087987
520178	PTPN21	NC_037337.1	protein_coding	protein tyrosine phosphatase non-receptor type 21%2C transcript variant X1 && sp|Q16825|PTN21_HUMAN Tyrosine-protein phosphatase non-receptor type 21 OS=Homo sapiens OX=9606 GN=PTPN21 PE=1 SV=2 && PF09380:FERM C-terminal PH-like domain|PF09379:FERM N-terminal domain|PF00373:FERM central domain|PF00102:Protein-tyrosine phosphatase	6.28256	5.73631	5.25039	5.14812	6.27758	5.74098	4.98317	4.83455	5.60435	5.39688	27.9239	31.527	6.96416	6.56255	29.7255	19.2456	6.76335	22.1384	18.2444	20.5406	5.52549	18.9635	0.291374	0.000300605
404169	PKIG	NC_037340.1	protein_coding	cAMP-dependent protein kinase inhibitor gamma%2C transcript variant X5 && sp|Q7YQJ3|IPKG_BOVIN cAMP-dependent protein kinase inhibitor gamma OS=Bos taurus OX=9913 GN=PKIG PE=3 SV=1 && -	9.40941	8.1118	7.28523	4.74102	5.36625	5.28344	3.44591	4.23731	7.38687	4.61479	28.6306	37.2742	7.85956	4.01254	32.9524	22.5669	5.93605	24.5881	19.4442	22.1459	5.9882	20.541	0.291524	0.000882856
616180	YPEL2	NC_037346.1	protein_coding	yippee like 2 && sp|Q2YDI3|YPEL2_BOVIN Protein yippee-like 2 OS=Bos taurus OX=9913 GN=YPEL2 PE=3 SV=1 && -	3.32274	2.89224	2.39808	3.42789	3.20989	2.58102	2.66437	2.63453	3.01024	2.90354	12.4832	18.9432	2.89252	3.66988	15.7132	10.9179	3.2812	11.4397	9.49721	10.7404	2.90445	9.95784	0.291675	0.000593822
527362	ARHGEF40	NC_037337.1	protein_coding	Rho guanine nucleotide exchange factor 40 && sp|Q8TER5|ARH40_HUMAN Rho guanine nucleotide exchange factor 40 OS=Homo sapiens OX=9606 GN=ARHGEF40 PE=1 SV=3 && PF00621:RhoGEF domain	3.51984	3.95303	4.52198	3.89216	3.40489	4.18963	3.21058	3.77468	3.97175	3.69439	17.0617	24.7076	4.25641	3.5812	20.8847	14.482	3.9188	15.3419	12.4017	14.0983	3.81329	13.0734	0.291683	0.000775902
515118	RHOB	NC_037338.1	protein_coding	ras homolog family member B && sp|Q3ZBW5|RHOB_BOVIN Rho-related GTP-binding protein RhoB OS=Bos taurus OX=9913 GN=RHOB PE=2 SV=1 && PF00071:Ras family	36.2716	46.2641	33.173	30.2581	32.8248	33.0227	31.5464	35.3563	36.4917	32.6017	137.004	169.959	50.9423	119.268	153.482	110.451	85.1053	119.302	119.293	126.131	34.781	119.094	0.292047	2.82e-07
513830	CBX6	NC_037332.1	protein_coding	chromobox 6%2C transcript variant X1 && sp|Q9DBY5|CBX6_MOUSE Chromobox protein homolog 6 OS=Mus musculus OX=10090 GN=Cbx6 PE=1 SV=2 && PF00385:Chromo (CHRromatin Organisation MOdifier) domain|PF17218:CBX family C-terminal motif	3.4888	3.67984	3.63598	2.33228	3.29273	3.22352	3.30113	2.51256	3.28423	2.93244	13.1446	19.9507	4.15295	4.02712	16.5477	12.0518	4.09004	12.4161	10.3188	11.5646	3.16835	10.8264	0.292649	0.000295907
535804	OXCT1	NC_037347.1	protein_coding	3-oxoacid CoA-transferase 1 && sp|Q29551|SCOT1_PIG Succinyl-CoA:3-ketoacid coenzyme A transferase 1, mitochondrial OS=Sus scrofa OX=9823 GN=OXCT1 PE=1 SV=2 && PF01144:Coenzyme A transferase	10.6775	6.61851	9.74671	13.5377	11.279	9.18837	8.83971	10.4368	10.1451	10.6563	39.3892	63.9462	12.647	16.1742	51.6677	38.2966	14.4106	38.6608	33.0391	36.7648	10.1126	34.4996	0.293121	0.000197023
533379	MLF1	NC_037328.1	protein_coding	myeloid leukemia factor 1%2C transcript variant X1 && sp|Q32KY3|MLF1_BOVIN Myeloid leukemia factor 1 OS=Bos taurus OX=9913 GN=MLF1 PE=2 SV=1 && PF10248:Myelodysplasia-myeloid leukemia factor 1-interacting protein	2.76286	3.03451	1.89167	1.62385	2.34151	2.59765	1.63613	1.69217	2.32822	1.97826	10.0271	13.1411	2.8627	2.51419	11.5841	8.00189	2.68845	8.67696	7.13627	8.02583	2.18868	7.46586	0.293159	0.000335608
532333	CAVIN2	NC_037329.1	protein_coding	caveolae associated protein 2 && sp|Q66H98|CAVN2_RAT Caveolae-associated protein 2 OS=Rattus norvegicus OX=10116 GN=Cavin2 PE=1 SV=3 && PF15237:PTRF/SDPR family	16.5205	14.1674	9.44301	11.017	9.41277	12.2611	10.3042	9.57406	12.787	10.5138	62.0465	65.1947	13.9136	9.84549	63.6206	39.5541	11.8795	47.0516	37.7501	42.9242	11.6001	39.378	0.294583	0.000700196
767922	DRAM2	NC_037330.1	protein_coding	DNA damage regulated autophagy modulator 2%2C transcript variant X2 && sp|Q3ZC48|DRAM2_BOVIN DNA damage-regulated autophagy modulator protein 2 OS=Bos taurus OX=9913 GN=DRAM2 PE=2 SV=1 && PF10277:Frag1/DRAM/Sfk1 family	4.22386	3.80529	3.22129	5.08332	4.29357	3.46328	2.71818	2.93598	4.08344	3.69886	18.0537	22.6615	3.85183	3.94995	20.3576	13.2567	3.90089	14.8557	12.1292	13.7749	3.75271	12.6792	0.295974	0.000694987
540744	ZYG11B	NC_037330.1	protein_coding	zyg-11 family member B%2C cell cycle regulator%2C transcript variant X2 && sp|Q9C0D3|ZY11B_HUMAN Protein zyg-11 homolog B OS=Homo sapiens OX=9606 GN=ZYG11B PE=1 SV=2 && -	10.4343	10.1489	8.32968	10.2518	10.5176	9.33214	9.70945	10.1605	9.79117	9.9943	38.1941	64.2223	11.735	12.5263	51.2082	37.9786	12.1307	38.0505	31.6694	35.5772	9.86698	33.3292	0.296046	0.000448339
104968472	SLC25A23	NC_037334.1	protein_coding	solute carrier family 25 member 23%2C transcript variant X3 && sp|Q9BV35|SCMC3_HUMAN Calcium-binding mitochondrial carrier protein SCaMC-3 OS=Homo sapiens OX=9606 GN=SLC25A23 PE=1 SV=2 && PF00153:Mitochondrial carrier protein|PF13499:EF-hand domain pair	5.03649	5.10148	4.9289	3.68559	4.39862	4.67753	6.36746	5.04142	4.68812	4.83412	19.0894	32.1131	5.7853	5.11141	25.6013	18.9492	5.44836	18.9959	15.5248	17.5401	4.87597	16.4159	0.297028	0.000694878
616979	RAB31	NC_037351.1	protein_coding	RAB31%2C member RAS oncogene family && sp|Q6GQP4|RAB31_RAT Ras-related protein Rab-31 OS=Rattus norvegicus OX=10116 GN=Rab31 PE=1 SV=2 && PF00071:Ras family	15.4153	12.6555	9.21527	11.9485	10.2205	11.3576	8.86378	11.7563	12.3087	10.8294	51.2895	70.6372	12.7555	11.8668	60.9633	41.6964	12.3112	44.8941	36.6373	41.5025	11.4571	38.4554	0.297932	0.000635076
507021	SLC25A30	NC_037339.1	protein_coding	solute carrier family 25 member 30 && sp|Q5SVS4|KMCP1_HUMAN Kidney mitochondrial carrier protein 1 OS=Homo sapiens OX=9606 GN=SLC25A30 PE=1 SV=1 && PF00153:Mitochondrial carrier protein	4.93052	3.31281	3.20643	4.52153	3.00655	4.43726	3.26339	4.13172	3.99282	3.87209	19.1794	22.2644	3.53818	5.1154	20.7219	12.9013	4.32679	14.994	12.5243	14.1638	3.86751	12.9729	0.298121	0.000520217
784070	HDGFL3	NC_037348.1	protein_coding	HDGF like 3 && sp|Q9Y3E1|HDGR3_HUMAN Hepatoma-derived growth factor-related protein 3 OS=Homo sapiens OX=9606 GN=HDGFL3 PE=1 SV=1 && PF00855:PWWP domain	4.97066	3.61859	2.32022	3.938	3.34848	3.96498	2.95613	4.11859	3.71187	3.66524	17.5008	22.7934	3.31026	3.00997	20.1471	13.0518	3.16012	14.5348	11.6536	13.3523	3.66127	12.2514	0.298845	0.00132388
444859	ST3GAL3	NC_037330.1	protein_coding	ST3 beta-galactoside alpha-2%2C3-sialyltransferase 3%2C transcript variant X4 && sp|Q11203|SIAT6_HUMAN CMP-N-acetylneuraminate-beta-1,4-galactoside alpha-2,3-sialyltransferase OS=Homo sapiens OX=9606 GN=ST3GAL3 PE=1 SV=1 && PF00777:Glycosyltransferase family 29 (sialyltransferase)	3.3462	2.29973	2.07077	2.55117	1.78607	1.74881	2.20895	1.01582	2.56697	1.86216	10.4139	12.9753	2.07284	1.82485	11.6946	7.52406	1.94885	8.48735	6.82172	7.7963	2.14567	7.15598	0.299842	0.0011704
515946	CBR1	NC_037328.1	protein_coding	carbonyl reductase 1 && sp|Q3SZD7|CBR1_BOVIN Carbonyl reductase [NADPH] 1 OS=Bos taurus OX=9913 GN=CBR1 PE=2 SV=1 && PF00106:short chain dehydrogenase	2.96806	0.883931	0.927826	0.668059	0.503083	1.15418	1.37682	1.70877	1.36197	1.08218	4.80961	8.59337	0.782924	1.82136	6.70149	4.68815	1.30214	4.72864	4.00182	4.54175	1.26349	4.19713	0.301037	0.00165285
531367	NXN	NC_037346.1	protein_coding	nucleoredoxin && sp|A6QLU8|NXN_BOVIN Nucleoredoxin OS=Bos taurus OX=9913 GN=NXN PE=2 SV=1 && PF13905:Thioredoxin-like|PF13848:Thioredoxin-like domain	11.158	12.9512	10.8902	12.3378	14.9846	13.8058	21.2214	11.2179	11.8343	14.7135	51.5711	84.9477	17.9819	15.3821	68.2594	51.4648	16.682	51.5002	42.4707	47.6284	13.5115	44.7888	0.30167	0.000435248
280812	GYG1	NC_037328.1	protein_coding	glycogenin 1%2C transcript variant X1 && sp|P46976|GLYG_HUMAN Glycogenin-1 OS=Homo sapiens OX=9606 GN=GYG1 PE=1 SV=4 && PF01501:Glycosyl transferase family 8	7.14216	6.18831	6.53785	5.60857	6.79628	5.12171	5.69619	6.66117	6.36922	5.97679	30.0827	35.6304	6.7058	6.49499	32.8565	21.1681	6.6004	24.1396	19.7285	22.3541	6.20983	20.5761	0.301798	0.000590239
504411	LZTS2	NC_037353.1	protein_coding	leucine zipper tumor suppressor 2%2C transcript variant X4 && sp|A5PKL7|LZTS2_BOVIN Leucine zipper putative tumor suppressor 2 OS=Bos taurus OX=9913 GN=LZTS2 PE=2 SV=1 && PF06818:Fez1	10.8952	10.6779	9.70707	7.26883	10.7305	9.19057	9.15066	8.40325	9.63724	8.94876	37.6934	57.5365	12.2014	11.3664	47.615	34.8689	11.7839	35.8104	29.6994	33.2825	9.46099	31.1858	0.303375	0.000341935
534434	HECTD4	NC_037344.1	protein_coding	HECT domain E3 ubiquitin protein ligase 4%2C transcript variant X1 && sp|Q9Y4D8|HECD4_HUMAN Probable E3 ubiquitin-protein ligase HECTD4 OS=Homo sapiens OX=9606 GN=HECTD4 PE=1 SV=5 && PF00632:HECT-domain (ubiquitin-transferase)	5.39334	4.00983	4.48968	4.63492	4.3075	3.6919	4.4165	3.90751	4.63194	4.19167	16.1485	28.8949	4.11748	5.17867	22.5217	16.5062	4.64808	16.387	13.5849	15.3722	4.36748	14.336	0.304652	0.00096627
540954	RGMB	NC_037334.1	protein_coding	repulsive guidance molecule BMP co-receptor b && sp|Q6NW40|RGMB_HUMAN Repulsive guidance molecule B OS=Homo sapiens OX=9606 GN=RGMB PE=1 SV=3 && PF06534:Repulsive guidance molecule (RGM) C-terminus|PF06535:Repulsive guidance molecule (RGM) N-terminus	5.69899	5.65747	4.92042	7.6733	6.2036	6.44653	7.69818	6.82104	5.98755	6.96853	21.4828	42.0733	8.45752	6.98532	31.7781	25.2654	7.72142	24.0045	19.7497	22.1554	6.40756	20.9674	0.305597	0.00065327
512082	PIK3IP1	NC_037344.1	protein_coding	phosphoinositide-3-kinase interacting protein 1 && sp|Q1RMT9|P3IP1_BOVIN Phosphoinositide-3-kinase-interacting protein 1 OS=Bos taurus OX=9913 GN=PIK3IP1 PE=2 SV=1 && PF00051:Kringle domain	5.71761	4.72112	4.2006	3.33488	3.78141	3.91974	3.89165	4.14321	4.49355	3.81418	18.0928	22.2858	7.23744	5.06769	20.1893	14.7616	6.15257	15.872	13.1709	14.5746	4.2018	13.7405	0.305797	8.06e-05
505370	PRKAR1B	NC_037352.1	protein_coding	protein kinase cAMP-dependent type I regulatory subunit beta%2C transcript variant X2 && sp|P31321|KAP1_HUMAN cAMP-dependent protein kinase type I-beta regulatory subunit OS=Homo sapiens OX=9606 GN=PRKAR1B PE=1 SV=4 && PF00027:Cyclic nucleotide-binding domain|PF02197:Regulatory subunit of type II PKA R-subunit	3.32383	3.48683	2.53583	1.64002	1.47839	2.97924	2.53695	2.67055	2.74663	2.26103	10.9974	14.9039	3.03737	3.13426	12.9506	8.97062	3.08582	9.64622	8.01823	9.00472	2.56593	8.37492	0.306383	0.000387521
513787	SLC27A1	NC_037334.1	protein_coding	solute carrier family 27 member 1 && sp|Q3ZKN0|S27A1_BOVIN Long-chain fatty acid transport protein 1 OS=Bos taurus OX=9913 GN=SLC27A1 PE=2 SV=1 && PF00501:AMP-binding enzyme	4.89497	6.57848	5.73534	3.05546	3.87888	5.21633	5.16434	3.39673	5.06606	4.14235	15.7044	29.9498	6.70525	5.61921	22.8271	18.3275	6.16223	17.4532	14.4947	16.1612	4.71289	15.3405	0.30722	0.000425821
537161	ACSL1	NC_037354.1	protein_coding	acyl-CoA synthetase long chain family member 1%2C transcript variant X3 && sp|P33121|ACSL1_HUMAN Long-chain-fatty-acid--CoA ligase 1 OS=Homo sapiens OX=9606 GN=ACSL1 PE=1 SV=1 && PF00501:AMP-binding enzyme	3.05189	2.73732	4.04898	3.69758	3.04023	3.17043	3.4275	2.99552	3.38394	3.26625	12.2837	17.756	6.61359	3.99502	15.0199	12.1848	5.3043	12.2178	10.1621	11.1337	3.28197	10.6671	0.307672	3.89e-05
506790	TXNIP	NC_037330.1	protein_coding	thioredoxin interacting protein && sp|Q2HY40|TXNIP_PIG Thioredoxin-interacting protein OS=Sus scrofa OX=9823 GN=TXNIP PE=2 SV=1 && PF00339:Arrestin (or S-antigen), N-terminal domain|PF02752:Arrestin (or S-antigen), C-terminal domain	272.687	191.341	143.484	140.909	131.543	193.007	140.592	145.09	187.105	150.228	574.851	1057.39	188.457	272.135	816.121	622.925	230.296	606.9	523.209	581.791	169.599	547.408	0.309822	0.000351574
533039	SRF	NC_037350.1	protein_coding	serum response factor && sp|Q9JM73|SRF_MOUSE Serum response factor OS=Mus musculus OX=10090 GN=Srf PE=1 SV=1 && -	13.2989	13.9557	20.0544	12.2643	11.6607	15.739	10.0754	13.4387	14.8933	12.6356	57.7315	89.1836	10.0842	11.5948	73.4575	49.6339	10.8395	52.3331	42.1485	48.4103	13.8016	44.5417	0.309858	0.00207659
533191	TMTC1	NC_037332.1	protein_coding	transmembrane O-mannosyltransferase targeting cadherins 1%2C transcript variant X1 && sp|Q8IUR5|TMTC1_HUMAN Protein O-mannosyl-transferase TMTC1 OS=Homo sapiens OX=9606 GN=TMTC1 PE=1 SV=3 && PF13414:TPR repeat|PF13424:Tetratricopeptide repeat|PF08409:Domain of unknown function (DUF1736)|PF14559:Tetratricopeptide repeat	3.51851	3.0687	2.44313	3.2651	2.55189	2.40745	2.13079	2.07069	3.07386	2.48519	16.1487	12.8014	2.52657	2.41478	14.4751	7.664	2.47067	10.4922	8.47288	9.67332	2.70153	8.71397	0.310023	0.00141898
525813	ME3	NC_037356.1	protein_coding	malic enzyme 3 && sp|Q16798|MAON_HUMAN NADP-dependent malic enzyme, mitochondrial OS=Homo sapiens OX=9606 GN=ME3 PE=2 SV=2 && PF00390:Malic enzyme, N-terminal domain|PF03949:Malic enzyme, NAD binding domain	3.28409	1.92266	2.29686	1.14871	1.47489	2.03419	1.5104	1.90271	2.16308	1.61418	9.16879	11.7756	1.45236	1.25271	10.4722	6.61398	1.35253	7.46558	5.91236	6.82433	1.93518	6.22904	0.31067	0.00245337
515914	SESN3	NC_037342.1	protein_coding	sestrin 3%2C transcript variant X1 && sp|P58005|SESN3_HUMAN Sestrin-3 OS=Homo sapiens OX=9606 GN=SESN3 PE=1 SV=2 && PF04636:PA26 p53-induced protein (sestrin)	8.59977	8.8633	6.75652	11.074	12.3595	11.0516	11.8124	8.68382	8.82341	10.9963	39.6473	55.0576	14.1932	13.2951	47.3525	34.6254	13.7442	36.2994	30.5483	33.9091	9.90206	31.8672	0.310729	0.000143907
535183	ZEB1	NC_037340.1	protein_coding	zinc finger E-box binding homeobox 1 && sp|P37275|ZEB1_HUMAN Zinc finger E-box-binding homeobox 1 OS=Homo sapiens OX=9606 GN=ZEB1 PE=1 SV=2 && PF05605:Drought induced 19 protein (Di19), zinc-binding	8.16865	6.82934	5.01395	6.66489	4.95044	5.75735	4.96414	4.51302	6.66921	5.36997	24.7828	35.6718	5.11603	6.51306	30.2273	20.3939	5.81454	21.8569	18.0209	20.4622	5.89009	18.8859	0.311877	0.000985359
506056	EID1	NC_037337.1	protein_coding	EP300 interacting inhibitor of differentiation 1 && sp|Q5RDL6|EID1_PONAB EP300-interacting inhibitor of differentiation 1 OS=Pongo abelii OX=9601 GN=EID1 PE=2 SV=1 && -	19.1761	13.739	12.2182	8.77049	12.4878	13.3269	16.0021	12.1801	13.476	12.5535	46.2161	84.7596	18.8613	11.2675	65.4879	51.8105	15.0644	49.9457	40.2761	45.3185	13.393	42.9008	0.312186	0.000792548
506764	RNF34	NC_037344.1	protein_coding	ring finger protein 34%2C transcript variant X1 && sp|Q5E9J6|RNF34_BOVIN E3 ubiquitin-protein ligase RNF34 OS=Bos taurus OX=9913 GN=RNF34 PE=2 SV=1 && PF13920:Zinc finger, C3HC4 type (RING finger)	3.54535	3.4383	4.06205	3.98998	3.90606	3.44668	3.44103	3.57071	3.75892	3.67089	16.2351	21.9154	3.07123	3.75281	19.0752	12.4933	3.41202	13.7406	11.2436	12.8099	3.683	11.7749	0.312783	0.00110746
513971	H1-2	NC_037350.1	protein_coding	H1.2 linker histone%2C cluster member && sp|P02253|H12_BOVIN Histone H1.2 OS=Bos taurus OX=9913 GN=H1-2 PE=1 SV=2 && PF00538:linker histone H1 and H5 family	7.45606	7.87341	18.2135	4.00112	6.84555	8.65691	21.5999	2.85088	9.38602	8.79088	30.0497	63.9602	13.6088	5.94698	47.0049	38.7845	9.77787	35.8729	28.3914	32.1141	9.56742	30.5511	0.313161	0.00223561
534482	FSTL1	NC_037328.1	protein_coding	follistatin like 1 && sp|Q58D84|FSTL1_BOVIN Follistatin-related protein 1 OS=Bos taurus OX=9913 GN=FSTL1 PE=2 SV=1 && PF07648:Kazal-type serine protease inhibitor domain|PF09289:Follistatin/Osteonectin-like EGF domain	41.2648	43.6259	32.7302	39.9062	39.8023	44.4578	43.5717	35.2642	39.3818	40.6004	234.533	168.51	46.0739	54.2031	201.522	107.292	50.1385	149.706	125.83	140.968	40.0605	127.878	0.313272	0.000446318
511583	FAM114A1	NC_037333.1	protein_coding	family with sequence similarity 114 member A1%2C transcript variant X5 && sp|Q8IWE2|NXP20_HUMAN Protein NOXP20 OS=Homo sapiens OX=9606 GN=FAM114A1 PE=1 SV=2 && PF05334:Protein of unknown function (DUF719)	6.56298	5.0012	4.58469	5.61011	4.31316	7.58733	4.89651	5.33049	5.43974	5.54752	25.6486	28.8901	5.96307	7.16958	27.2693	17.4266	6.56633	20.1673	16.9178	18.9881	5.48737	17.5007	0.313552	0.000340713
514273	AMIGO2	NC_037332.1	protein_coding	adhesion molecule with Ig like domain 2 && sp|Q86SJ2|AMGO2_HUMAN Amphoterin-induced protein 2 OS=Homo sapiens OX=9606 GN=AMIGO2 PE=1 SV=1 && PF13855:Leucine rich repeat	4.88345	4.07384	5.05591	2.41416	4.39954	3.95326	3.27425	3.60107	4.10684	3.52846	17.8848	24.8743	1.83192	2.93798	21.3796	13.3531	2.38495	14.8637	11.8823	13.7817	3.92908	12.5174	0.313888	0.00336255
506546	DZIP1	NC_037339.1	protein_coding	DAZ interacting zinc finger protein 1 && sp|Q86YF9|DZIP1_HUMAN Zinc finger protein DZIP1 OS=Homo sapiens OX=9606 GN=DZIP1 PE=1 SV=1 && PF13815:Iguana/Dzip1-like DAZ-interacting protein N-terminal	3.63305	2.98634	3.53178	3.75249	3.12802	3.56875	3.00562	2.85787	3.47592	3.26255	16.3314	16.6584	3.47461	4.67961	16.4949	10.0665	4.07711	12.1548	10.286	11.5278	3.32024	10.5751	0.313968	0.000296772
533660	DNAJC18	NC_037334.1	protein_coding	DnaJ heat shock protein family (Hsp40) member C18 && sp|Q5EA26|DJC18_BOVIN DnaJ homolog subfamily C member 18 OS=Bos taurus OX=9913 GN=DNAJC18 PE=2 SV=1 && PF00226:DnaJ domain|PF09320:Domain of unknown function (DUF1977)	3.62139	2.51986	2.44273	2.62297	2.74642	2.9463	2.51198	2.34922	2.80174	2.63538	12.044	15.5484	2.30918	3.23335	13.7962	8.92881	2.77126	9.96721	8.28375	9.38625	2.7198	8.62685	0.315271	0.000785611
768226	ZYX	NC_037331.1	protein_coding	zyxin%2C transcript variant X1 && sp|Q62523|ZYX_MOUSE Zyxin OS=Mus musculus OX=10090 GN=Zyx PE=1 SV=2 && PF00412:LIM domain	63.0477	51.5166	78.054	51.3931	52.2835	64.0704	49.6267	45.4267	61.0028	52.5601	215.385	365.361	55.4675	40.4832	290.373	210.414	47.9753	212.071	169.174	193.414	56.8982	180.012	0.31608	0.00189719
505318	OLFML3	NC_037330.1	protein_coding	olfactomedin like 3 && sp|Q0VCP3|OLFL3_BOVIN Olfactomedin-like protein 3 OS=Bos taurus OX=9913 GN=OLFML3 PE=2 SV=1 && PF02191:Olfactomedin-like domain	5.65479	9.01576	6.27047	3.19075	3.1078	6.78468	4.19701	5.25093	6.03294	4.50623	27.2415	31.5564	2.39914	4.20616	29.399	16.9778	3.30265	20.399	16.3508	18.9604	5.40114	17.0793	0.316239	0.00339428
615432	DUSP3	NC_037346.1	protein_coding	dual specificity phosphatase 3 && sp|P51452|DUS3_HUMAN Dual specificity protein phosphatase 3 OS=Homo sapiens OX=9606 GN=DUSP3 PE=1 SV=1 && PF00782:Dual specificity phosphatase, catalytic domain	4.38952	4.30746	4.62857	5.56348	4.10018	3.90914	4.32726	5.20566	4.72226	4.62114	18.1639	27.3278	5.46578	3.69035	22.7458	16.3968	4.57807	16.9858	13.6619	15.4787	4.57747	14.4495	0.316791	0.000897993
100137872	AKT3	NC_037343.1	protein_coding	AKT serine/threonine kinase 3%2C transcript variant X3 && sp|Q9Y243|AKT3_HUMAN RAC-gamma serine/threonine-protein kinase OS=Homo sapiens OX=9606 GN=AKT3 PE=1 SV=1 && -	5.30706	4.86376	2.97562	4.31204	3.83445	3.96264	3.35051	3.27022	4.36462	3.74597	17.5487	21.5075	4.37524	5.18452	19.5281	12.9414	4.77988	14.4772	12.154	13.6288	3.99869	12.6125	0.317041	0.000347271
616723	CCL14	NC_037346.1	protein_coding	chemokine (C-C motif) ligand 14 && sp|Q16627|CCL14_HUMAN C-C motif chemokine 14 OS=Homo sapiens OX=9606 GN=CCL14 PE=1 SV=1 && PF00048:Small cytokines (intecrine/chemokine), interleukin-8 like	7.95731	9.30516	8.61815	8.34813	9.02981	7.50938	4.87993	6.95069	8.55719	7.34359	45.1479	32.8061	11.6991	6.20725	38.977	22.2526	8.95319	29.8844	23.9651	26.9675	7.84993	24.686	0.317991	0.000637364
534326	ADGRG6	NC_037336.1	protein_coding	adhesion G protein-coupled receptor G6%2C transcript variant X1 && sp|Q86SQ4|AGRG6_HUMAN Adhesion G-protein coupled receptor G6 OS=Homo sapiens OX=9606 GN=ADGRG6 PE=1 SV=3 && -	6.98832	6.19818	3.74679	5.38326	9.84089	9.74163	11.2588	5.62298	5.57914	8.3695	22.9054	43.3874	10.992	9.17575	33.1464	27.1897	10.0839	25.7616	21.6151	23.9214	7.27294	22.8179	0.318739	0.000313091
281960	POSTN	NC_037339.1	protein_coding	periostin%2C transcript variant X1 && sp|Q15063|POSTN_HUMAN Periostin OS=Homo sapiens OX=9606 GN=POSTN PE=1 SV=2 && PF02469:Fasciclin domain	63.7206	65.525	45.7494	40.2043	38.0547	63.0218	60.5914	48.4599	53.7998	50.0664	184.629	338.46	51.4429	51.4938	261.544	194.952	51.4683	191.511	156.506	177.514	52.9194	165.952	0.318883	0.00142239
281876	ITGB1	NC_037340.1	protein_coding	integrin subunit beta 1%2C transcript variant X2 && sp|P53712|ITB1_BOVIN Integrin beta-1 OS=Bos taurus OX=9913 GN=ITGB1 PE=1 SV=3 && PF08725:Integrin beta cytoplasmic domain|PF00362:Integrin beta chain VWA domain|PF07974:EGF-like domain|PF07965:Integrin beta tail domain|PF17205:Integrin plexin domain|PF18372:Integrin beta epidermal growth factor like domain 1	70.8172	61.6412	63.9937	67.3373	60.5717	62.56	53.6189	56.3426	65.9474	60.0861	286.871	339.496	64.214	57.0815	313.183	201.855	60.6477	230.194	186.916	212.169	62.2916	195.263	0.319015	0.0008355
529947	SCUBE2	NC_037342.1	protein_coding	signal peptide%2C CUB domain and EGF like domain containing 2%2C transcript variant X1 && sp|Q9NQ36|SCUB2_HUMAN Signal peptide, CUB and EGF-like domain-containing protein 2 OS=Homo sapiens OX=9606 GN=SCUBE2 PE=1 SV=3 && PF12662:Complement Clr-like EGF-like|PF07699:Putative ephrin-receptor like|PF12947:EGF domain|PF14670:Coagulation Factor Xa inhibitory site|PF00431:CUB domain	4.17957	3.0812	3.27528	2.00274	1.46469	3.08601	2.0288	1.62121	3.1347	2.04069	14.5894	13.4074	1.12719	2.31196	13.9984	7.26728	1.71958	9.708	7.85899	9.08687	2.59149	8.10751	0.319641	0.0033082
444872	HSPG2	NC_037329.1	protein_coding	heparan sulfate proteoglycan 2%2C transcript variant X1 && sp|P98160|PGBM_HUMAN Basement membrane-specific heparan sulfate proteoglycan core protein OS=Homo sapiens OX=9606 GN=HSPG2 PE=1 SV=4 && -	12.5875	16.4015	17.0298	12.7679	14.6072	18.3725	16.7145	12.864	14.6967	15.0652	69.1351	80.785	15.3855	16.2299	74.9601	48.0852	15.8077	55.1019	45.3839	51.2991	15.1107	47.2173	0.320024	0.000637658
506485	PBXIP1	NC_037330.1	protein_coding	PBX homeobox interacting protein 1%2C transcript variant X2 && sp|A6QLY7|PBIP1_BOVIN Pre-B-cell leukemia transcription factor-interacting protein 1 OS=Bos taurus OX=9913 GN=PBXIP1 PE=2 SV=1 && -	14.2474	16.8022	17.2251	9.43764	14.8184	16.1894	13.3727	13.1083	14.4281	13.3853	52.7467	87.7243	13.4283	14.9291	70.2355	50.5763	14.1787	51.2997	42.2071	47.8128	14.3015	44.5138	0.321281	0.00113755
511799	P3H2	NC_037328.1	protein_coding	prolyl 3-hydroxylase 2 && sp|Q4KLM6|P3H2_RAT Prolyl 3-hydroxylase 2 OS=Rattus norvegicus OX=10116 GN=P3h2 PE=1 SV=1 && PF13640:2OG-Fe(II) oxygenase superfamily	4.12257	2.67942	2.56658	2.85601	3.21184	3.31672	3.25875	2.60932	3.05615	3.05053	13.2915	9.63081	9.88434	4.45187	11.4612	9.75758	7.16811	10.9356	9.31464	9.74394	3.07279	9.56395	0.321289	1.16e-07
327685	ANXA6	NC_037334.1	protein_coding	annexin A6%2C transcript variant X2 && sp|P79134|ANXA6_BOVIN Annexin A6 OS=Bos taurus OX=9913 GN=ANXA6 PE=1 SV=2 && PF00191:Annexin	17.1064	12.7305	12.454	8.73889	8.42239	11.5805	9.93259	9.8982	12.7574	9.71452	50.716	60.6463	12.0188	12.0533	55.6811	36.3325	12.036	41.127	33.8586	38.2231	11.3335	35.2693	0.321343	0.000630961
538485	CXXC5	NC_037334.1	protein_coding	CXXC finger protein 5%2C transcript variant X4 && sp|Q32LB3|CXXC5_BOVIN CXXC-type zinc finger protein 5 OS=Bos taurus OX=9913 GN=CXXC5 PE=2 SV=2 && PF02008:CXXC zinc finger domain	2.89744	3.21125	2.39028	1.98979	3.49834	2.35026	2.26465	2.43252	2.62219	2.50711	10.5785	13.8955	3.24161	3.56122	12.237	8.56857	3.40142	9.23856	7.81923	8.70279	2.61638	8.12445	0.322038	0.000204774
281971	PDE2A	NC_037342.1	protein_coding	phosphodiesterase 2A%2C transcript variant X1 && sp|P14099|PDE2A_BOVIN cGMP-dependent 3',5'-cyclic phosphodiesterase OS=Bos taurus OX=9913 GN=PDE2A PE=1 SV=2 && PF01590:GAF domain|PF00233:3'5'-cyclic nucleotide phosphodiesterase|PF13185:GAF domain	4.44713	6.04279	4.52357	4.24106	3.26583	5.38864	3.59379	4.04544	4.81364	4.10695	16.7073	25.9104	5.26722	4.25646	21.3088	15.5888	4.76184	15.9616	13.0353	14.69	4.44689	13.7488	0.323438	0.000733995
533449	ITGBL1	NC_037339.1	protein_coding	integrin subunit beta like 1 && sp|O95965|ITGBL_HUMAN Integrin beta-like protein 1 OS=Homo sapiens OX=9606 GN=ITGBL1 PE=2 SV=1 && PF07974:EGF-like domain	3.03181	4.41231	3.70766	5.7821	10.1032	11.7585	7.6191	6.36856	4.23347	8.32629	58.8948	3.71038	6.24144	17.1872	31.3026	4.97591	11.7143	22.9489	21.5084	23.4673	6.5343	20.1951	0.323558	0.0183111
537747	KLF7	NC_037329.1	protein_coding	KLF transcription factor 7%2C transcript variant X1 && sp|O75840|KLF7_HUMAN Krueppel-like factor 7 OS=Homo sapiens OX=9606 GN=KLF7 PE=2 SV=1 && -	3.01918	1.91755	2.57442	1.98455	2.20794	2.68266	1.47583	2.1102	2.37393	2.09224	9.30312	12.0848	2.51142	2.71661	10.694	7.29813	2.61402	7.96646	6.654	7.462	2.24385	6.93046	0.323767	0.000405862
386664	NDN	NC_037348.1	protein_coding	necdin%2C MAGE family member && sp|Q99608|NECD_HUMAN Necdin OS=Homo sapiens OX=9606 GN=NDN PE=1 SV=1 && PF01454:MAGE family	3.34381	3.69242	2.79802	3.2673	2.77018	3.75214	2.47482	2.72123	3.27539	2.99713	12.2405	17.2417	3.31622	4.05218	14.7411	10.279	3.6842	10.9328	9.21265	10.3183	3.10924	9.60186	0.323817	0.000396238
616222	COPZ2	NC_037346.1	protein_coding	COPI coat complex subunit zeta 2%2C transcript variant 1 && sp|Q9P299|COPZ2_HUMAN Coatomer subunit zeta-2 OS=Homo sapiens OX=9606 GN=COPZ2 PE=2 SV=1 && PF01217:Clathrin adaptor complex small chain	5.04076	3.56419	2.97313	4.20848	4.25186	4.91728	3.41921	4.96778	3.94664	4.35292	19.5285	21.8935	3.73908	4.28885	20.711	12.8163	4.01397	15.0537	12.3625	14.0322	4.16422	12.844	0.324217	0.000928255
534389	OTULINL	NC_037347.1	protein_coding	OTU deubiquitinase with linear linkage specificity like%2C transcript variant X1 && sp|Q9NUU6|OTULL_HUMAN Inactive ubiquitin thioesterase OTULINL OS=Homo sapiens OX=9606 GN=OTULINL PE=1 SV=1 && PF16218:Peptidase family C101	7.54782	8.77688	5.4006	6.63237	5.44238	5.50063	5.43544	4.83266	7.08942	5.5687	30.1879	29.3274	6.87026	8.1497	29.7577	18.0989	7.50998	22.1285	18.6338	20.8586	6.22269	19.1523	0.324906	0.000335235
282605	FAM13A	NC_037333.1	protein_coding	family with sequence similarity 13 member A%2C transcript variant X1 && sp|O94988|FA13A_HUMAN Protein FAM13A OS=Homo sapiens OX=9606 GN=FAM13A PE=1 SV=2 && PF00620:RhoGAP domain	2.87127	2.31475	1.92386	2.16481	3.6302	2.38004	2.35045	3.37197	2.31867	2.77949	10.5716	15.9122	1.35657	2.75253	13.2419	8.63437	2.05455	9.28011	7.64821	8.76694	2.61055	8.02189	0.325428	0.00228882
524593	CASTOR2	NC_037352.1	protein_coding	cytosolic arginine sensor for mTORC1 subunit 2%2C transcript variant X2 && sp|A6NHX0|CAST2_HUMAN Cytosolic arginine sensor for mTORC1 subunit 2 OS=Homo sapiens OX=9606 GN=CASTOR2 PE=1 SV=3 && PF13840:ACT domain|PF18700:Cytosolic arginine sensor for mTORC1 subunit 1 N-terminal domain	2.74639	3.21051	3.38252	2.63477	2.88588	2.50285	2.78611	2.47875	2.99355	2.65767	10.2887	17.3483	2.34366	2.90355	13.8185	9.84599	2.62361	9.99356	8.22106	9.34055	2.8279	8.67275	0.326067	0.00147179
534787	ITIH5	NC_037340.1	protein_coding	inter-alpha-trypsin inhibitor heavy chain 5 && sp|A2VE29|ITIH5_BOVIN Inter-alpha-trypsin inhibitor heavy chain H5 OS=Bos taurus OX=9913 GN=ITIH5 PE=2 SV=1 && PF00092:von Willebrand factor type A domain|PF08487:Vault protein inter-alpha-trypsin domain|PF06668:Inter-alpha-trypsin inhibitor heavy chain C-terminus	21.4279	20.9089	14.692	13.6774	14.1769	26.999	17.619	16.0183	17.6765	17.6981	72.3142	85.5223	34.8789	19.1787	78.9183	60.2006	27.0288	64.2385	52.9735	58.1625	18.0894	55.3416	0.326868	5.54e-05
616550	PITPNA	NC_037346.1	protein_coding	phosphatidylinositol transfer protein alpha && sp|Q2HJ54|PIPNA_BOVIN Phosphatidylinositol transfer protein alpha isoform OS=Bos taurus OX=9913 GN=PITPNA PE=1 SV=3 && PF02121:Phosphatidylinositol transfer protein	32.7117	28.2506	36.9984	24.9374	30.2466	25.0381	35.7947	25.833	30.7245	28.37	104.412	174.015	36.8129	30.8102	139.214	105.414	33.8115	105.08	86.5127	97.0529	29.8905	91.3136	0.327339	0.000620754
535372	SGCB	NC_037333.1	protein_coding	sarcoglycan beta && sp|A6QP70|SGCB_BOVIN Beta-sarcoglycan OS=Bos taurus OX=9913 GN=SGCB PE=2 SV=1 && PF04790:Sarcoglycan complex subunit protein	5.82188	5.55824	4.84054	5.68564	4.8986	6.33933	5.00072	5.26383	5.47658	5.43762	23.1279	29.7365	5.18593	5.41306	26.4322	17.4612	5.29949	19.3501	15.8659	17.9791	5.4323	16.5851	0.32754	0.000883127
521855	MTSS2	NC_037345.1	protein_coding	MTSS I-BAR domain containing 2%2C transcript variant X1 && sp|Q765P7|MTSS2_HUMAN Protein MTSS 2 OS=Homo sapiens OX=9606 GN=MTSS2 PE=1 SV=1 && -	7.62116	6.83229	9.88232	8.45224	7.79449	8.91175	8.61263	6.76818	8.197	8.10786	30.1052	46.7046	8.60643	8.86034	38.4049	27.6555	8.73338	28.4721	23.5692	26.5363	8.11799	24.7648	0.327804	0.000709932
506114	TFDP2	NC_037328.1	protein_coding	transcription factor Dp-2%2C transcript variant X4 && sp|Q14188|TFDP2_HUMAN Transcription factor Dp-2 OS=Homo sapiens OX=9606 GN=TFDP2 PE=1 SV=2 && PF02319:E2F/DP family winged-helix DNA-binding domain|PF08781:Transcription factor DP	4.59139	3.5853	3.06415	4.28772	4.46698	4.70253	4.37912	4.15059	3.88214	4.39739	16.4869	22.8754	4.50583	4.46181	19.6812	13.6906	4.48382	14.6227	12.0825	13.6022	4.15073	12.6493	0.328139	0.000600399
513057	PLCD3	NC_037346.1	protein_coding	phospholipase C delta 3%2C transcript variant X1 && sp|Q8K2J0|PLCD3_MOUSE 1-phosphatidylinositol 4,5-bisphosphate phosphodiesterase delta-3 OS=Mus musculus OX=10090 GN=Plcd3 PE=1 SV=2 && PF00388:Phosphatidylinositol-specific phospholipase C, X domain|PF14788:EF hand|PF00387:Phosphatidylinositol-specific phospholipase C, Y domain|PF00168:C2 domain	3.2219	2.63623	4.3414	2.67778	4.02771	3.11126	3.91925	3.38976	3.21933	3.42515	11.0306	21.7505	2.74857	3.5222	16.3906	12.2496	3.13539	11.8432	9.76298	11.0885	3.39698	10.3522	0.32814	0.001974
524255	FZD7	NC_037329.1	protein_coding	frizzled class receptor 7 && sp|O75084|FZD7_HUMAN Frizzled-7 OS=Homo sapiens OX=9606 GN=FZD7 PE=1 SV=2 && PF01392:Fz domain|PF01534:Frizzled/Smoothened family membrane region	3.64524	4.05401	2.69633	5.97274	6.55029	4.893	8.03518	6.13355	4.09208	6.31695	17.4146	28.0976	8.3976	6.75305	22.7561	18.2476	7.57532	17.9699	15.1657	16.6838	5.23894	15.9061	0.329366	0.000139513
537480	PTPRS	NC_037334.1	protein_coding	protein tyrosine phosphatase receptor type S%2C transcript variant X2 && sp|Q13332|PTPRS_HUMAN Receptor-type tyrosine-protein phosphatase S OS=Homo sapiens OX=9606 GN=PTPRS PE=1 SV=3 && PF07679:Immunoglobulin I-set domain|PF00102:Protein-tyrosine phosphatase|PF00041:Fibronectin type III domain	4.77099	6.70766	6.24954	5.97144	6.36269	7.46994	7.13004	4.40777	5.92491	6.26838	18.4243	36.0054	8.25572	7.28819	27.2148	22.1305	7.77196	20.8951	17.4934	19.4377	6.12634	18.4917	0.331302	0.000467414
507729	TCEA2	NC_037340.1	protein_coding	transcription elongation factor A2%2C transcript variant X4 && sp|Q148K0|TCEA2_BOVIN Transcription elongation factor A protein 2 OS=Bos taurus OX=9913 GN=TCEA2 PE=2 SV=1 && PF08711:TFIIS helical bundle-like domain|PF01096:Transcription factor S-II (TFIIS)|PF07500:Transcription factor S-II (TFIIS), central domain	4.63826	4.22394	2.96049	2.90216	2.92381	3.72659	3.98311	3.13237	3.68121	3.33361	14.8426	17.9689	4.27795	3.9205	16.4057	11.1234	4.09923	12.3631	10.2525	11.4831	3.55055	10.6737	0.332645	0.000378285
505750	LRIG1	NC_037349.1	protein_coding	leucine rich repeats and immunoglobulin like domains 1 && sp|Q96JA1|LRIG1_HUMAN Leucine-rich repeats and immunoglobulin-like domains protein 1 OS=Homo sapiens OX=9606 GN=LRIG1 PE=1 SV=2 && -	7.5255	6.81416	8.56502	6.0895	8.69703	8.79741	9.66878	7.70803	7.24854	8.19215	25.7023	47.2061	8.49104	8.82052	36.4542	27.8486	8.65578	27.1331	22.555	25.3348	7.93061	23.8201	0.332937	0.00089651
521854	NID2	NC_037337.1	protein_coding	nidogen 2 && sp|Q14112|NID2_HUMAN Nidogen-2 OS=Homo sapiens OX=9606 GN=NID2 PE=1 SV=3 && PF00058:Low-density lipoprotein receptor repeat class B|PF00086:Thyroglobulin type-1 repeat|PF07474:G2F domain|PF12662:Complement Clr-like EGF-like|PF07645:Calcium-binding EGF domain|PF12947:EGF domain|PF06119:Nidogen-like	6.17766	6.7782	6.20601	4.08497	3.05314	5.29884	4.89881	3.59888	5.81171	4.18693	19.7883	27.5752	4.88209	5.18761	23.6817	16.2286	5.03485	17.4152	14.3583	16.223	5.00951	15.0375	0.333135	0.000921657
281768	FGFR1	NC_037354.1	protein_coding	fibroblast growth factor receptor 1%2C transcript variant X1 && sp|P11362|FGFR1_HUMAN Fibroblast growth factor receptor 1 OS=Homo sapiens OX=9606 GN=FGFR1 PE=1 SV=3 && PF07714:Protein tyrosine kinase|PF18123:Fibroblast growth factor receptor 3 transmembrane domain|PF07679:Immunoglobulin I-set domain|PF00047:Immunoglobulin domain	9.00248	8.63223	7.94115	6.16025	6.56439	8.74418	6.0607	7.42316	7.93403	6.99054	39.7983	32.6845	6.79079	9.45736	36.2414	19.7377	8.12408	26.4245	22.1827	24.9945	7.54531	22.6436	0.333221	0.000762629
618078	GALNT15	NC_037328.1	protein_coding	polypeptide N-acetylgalactosaminyltransferase 15 && sp|Q8N3T1|GLT15_HUMAN Polypeptide N-acetylgalactosaminyltransferase 15 OS=Homo sapiens OX=9606 GN=GALNT15 PE=1 SV=2 && PF00535:Glycosyl transferase family 2|PF00652:Ricin-type beta-trefoil lectin domain	2.90493	2.32804	1.80839	4.25683	3.60311	2.19294	1.79671	2.27598	2.82455	2.82511	16.4265	7.95644	3.77609	3.967	12.1915	5.86627	3.87155	9.38636	8.03152	8.86351	2.68166	8.03368	0.333802	0.000653876
445416	FZD4	NC_037356.1	protein_coding	frizzled class receptor 4 && sp|Q9ULV1|FZD4_HUMAN Frizzled-4 OS=Homo sapiens OX=9606 GN=FZD4 PE=1 SV=2 && PF01392:Fz domain|PF01534:Frizzled/Smoothened family membrane region	4.05212	4.80476	3.767	4.39908	3.72032	4.37704	3.13281	3.59549	4.25574	3.84495	24.7099	13.6563	3.65429	5.63042	19.1831	8.6553	4.64235	14.0068	11.9127	13.3668	3.99493	11.9418	0.334533	0.00139447
616293	ERGIC1	NC_037347.1	protein_coding	endoplasmic reticulum-golgi intermediate compartment 1 && sp|Q969X5|ERGI1_HUMAN Endoplasmic reticulum-Golgi intermediate compartment protein 1 OS=Homo sapiens OX=9606 GN=ERGIC1 PE=1 SV=1 && -	9.4621	9.0539	7.58029	7.36433	9.15949	8.60791	14.3468	7.10047	8.36515	9.31581	33.5732	48.7154	11.2684	9.29413	41.1443	29.9919	10.2812	31.1856	25.7128	28.7991	9.03563	26.9966	0.334695	0.000506195
524075	PDK2	NC_037346.1	protein_coding	pyruvate dehydrogenase kinase 2%2C transcript variant 2 && sp|Q15119|PDK2_HUMAN [Pyruvate dehydrogenase (acetyl-transferring)] kinase isozyme 2, mitochondrial OS=Homo sapiens OX=9606 GN=PDK2 PE=1 SV=2 && PF02518:Histidine kinase-, DNA gyrase B-, and HSP90-like ATPase|PF10436:Mitochondrial branched-chain alpha-ketoacid dehydrogenase kinase	6.75537	6.49363	4.74575	4.1858	4.65671	5.33966	7.63556	4.24084	5.54514	5.21171	19.1913	29.2575	7.91549	5.83867	24.2244	18.5865	6.87708	18.7881	15.5507	17.2855	5.48102	16.3515	0.335199	0.000296141
280794	FN1	NC_037329.1	protein_coding	fibronectin 1%2C transcript variant X1 && sp|P07589|FINC_BOVIN Fibronectin OS=Bos taurus OX=9913 GN=FN1 PE=1 SV=4 && PF00041:Fibronectin type III domain|PF00039:Fibronectin type I domain|PF00040:Fibronectin type II domain	31.847	66.1387	41.2406	32.1683	28.6334	53.1655	32.6875	32.6964	42.8486	35.8702	206.944	171.205	44.0983	38.732	189.074	107.652	41.4152	140.749	115.245	130.011	39.7296	118.512	0.335236	0.000895753
281759	FABP4	NC_037341.1	protein_coding	fatty acid binding protein 4%2C adipocyte && sp|P48035|FABP4_BOVIN Fatty acid-binding protein, adipocyte OS=Bos taurus OX=9913 GN=FABP4 PE=2 SV=2 && PF00061:Lipocalin / cytosolic fatty-acid binding protein family	76.0711	57.4543	91.8314	1.48528	40.8473	17.8769	31.6961	4.94288	56.7105	19.3697	267.274	172.321	3.73125	20.9668	219.798	88.0263	12.349	147.776	116.073	136.818	39.8285	118.513	0.336068	0.0164573
524779	DTX3	NC_037332.1	protein_coding	deltex E3 ubiquitin ligase 3%2C transcript variant X2 && sp|Q80V91|DTX3_MOUSE Probable E3 ubiquitin-protein ligase DTX3 OS=Mus musculus OX=10090 GN=Dtx3 PE=1 SV=2 && PF13923:Zinc finger, C3HC4 type (RING finger)|PF18102:Deltex C-terminal domain	5.55006	5.57522	5.01172	2.70395	3.83571	3.76641	5.4556	2.79158	4.71024	3.71065	15.3557	23.1965	5.76488	4.33099	19.2761	14.4807	5.04794	14.7723	12.162	13.5848	4.31111	12.7972	0.33688	0.000466968
614583	SERTAD4	NC_037343.1	protein_coding	SERTA domain containing 4 && sp|Q9NUC0|SRTD4_HUMAN SERTA domain-containing protein 4 OS=Homo sapiens OX=9606 GN=SERTAD4 PE=1 SV=1 && PF06031:SERTA motif	13.5695	10.4859	13.4036	19.8733	17.9207	11.1185	10.4237	18.7536	14.3331	15.618	43.8122	78.1332	25.3665	14.4926	60.9727	51.7498	19.9295	49.104	40.4511	44.5554	14.55	42.8567	0.339503	0.000233842
504219	PRKAG2	NC_037331.1	protein_coding	protein kinase AMP-activated non-catalytic subunit gamma 2%2C transcript variant X1 && sp|Q91WG5|AAKG2_MOUSE 5'-AMP-activated protein kinase subunit gamma-2 OS=Mus musculus OX=10090 GN=Prkag2 PE=1 SV=2 && PF00571:CBS domain	3.24596	3.89996	3.03564	5.30212	4.32121	3.77985	4.4978	3.80325	3.87092	4.34085	13.9251	20.1673	6.06342	4.99981	17.0462	13.1154	5.53162	13.3853	11.2889	12.4404	4.00976	11.7963	0.339915	0.000120582
532870	LMO3	NC_037332.1	protein_coding	LIM domain only 3%2C transcript variant X2 && sp|Q2KIA3|LMO3_BOVIN LIM domain only protein 3 OS=Bos taurus OX=9913 GN=LMO3 PE=2 SV=1 && PF00412:LIM domain	3.63799	0.941608	2.34029	1.38809	1.4551	2.33448	1.25873	1.69466	2.07699	1.62621	12.8103	4.48128	2.74078	2.08756	8.64579	3.61103	2.41417	6.67746	5.52998	6.15315	1.87541	5.51515	0.340048	0.00327729
613607	ZBTB4	NC_037346.1	protein_coding	zinc finger and BTB domain containing 4%2C transcript variant X2 && sp|Q5F293|ZBTB4_MOUSE Zinc finger and BTB domain-containing protein 4 OS=Mus musculus OX=10090 GN=Zbtb4 PE=2 SV=1 && PF00651:BTB/POZ domain	8.92538	7.4516	7.75124	5.44456	7.39014	6.74124	5.97657	6.42403	7.3932	6.39531	22.8366	37.549	9.65198	8.16842	30.1928	23.6005	8.9102	23.3459	19.5515	21.6798	6.98933	20.5487	0.340135	0.000287234
538348	EHD2	NC_037345.1	protein_coding	EH domain containing 2 && sp|Q9NZN4|EHD2_HUMAN EH domain-containing protein 2 OS=Homo sapiens OX=9606 GN=EHD2 PE=1 SV=2 && PF18150:Domain of unknown function (DUF5600)|PF16880:N-terminal EH-domain containing protein|PF00350:Dynamin family|PF12763:Cytoskeletal-regulatory complex EF hand	22.3672	26.7519	21.6636	19.0937	20.0364	23.4645	27.496	19.4382	22.4691	21.9058	84.748	105.604	36.8175	26.4077	95.176	71.2108	31.6126	75.7232	63.3943	69.7507	22.4686	66.0445	0.340205	7.59e-05
527592	HSD17B11	NC_037333.1	protein_coding	hydroxysteroid 17-beta dehydrogenase 11 && sp|Q5NVG2|DHB11_PONAB Estradiol 17-beta-dehydrogenase 11 OS=Pongo abelii OX=9601 GN=HSD17B11 PE=2 SV=1 && PF00106:short chain dehydrogenase	7.87581	6.64031	6.81134	9.45591	10.8197	5.65744	6.93982	3.70676	7.69584	7.31593	26.5308	40.1613	7.29717	7.35619	33.3461	23.7292	7.32668	24.6631	20.3364	22.9383	7.29189	21.3685	0.341244	0.00103471
100551513	TNFSF12	NC_037346.1	protein_coding	TNF superfamily member 12 && sp|O54907|TNF12_MOUSE Tumor necrosis factor ligand superfamily member 12 OS=Mus musculus OX=10090 GN=Tnfsf12 PE=2 SV=2 && PF00229:TNF(Tumour Necrosis Factor) family	14.8683	9.58024	9.97673	7.74763	7.70919	10.3655	8.13942	8.10378	10.5432	8.41309	35.8369	51.2476	11.1027	7.68489	43.5422	31.1751	9.39378	32.729	26.468	29.8829	9.54471	27.9063	0.342027	0.000989456
523285	ARRDC2	NC_037334.1	protein_coding	arrestin domain containing 2%2C transcript variant X1 && sp|Q8TBH0|ARRD2_HUMAN Arrestin domain-containing protein 2 OS=Homo sapiens OX=9606 GN=ARRDC2 PE=1 SV=2 && -	5.30309	4.84498	4.56497	4.0638	4.10042	4.25735	3.37146	4.90474	4.69421	4.13955	15.0642	24.9678	4.30849	4.85212	20.016	14.6382	4.58031	14.7802	12.2982	13.8417	4.42446	12.9347	0.342061	0.000953738
538590	COL5A2	NC_037329.1	protein_coding	collagen type V alpha 2 chain && sp|P05997|CO5A2_HUMAN Collagen alpha-2(V) chain OS=Homo sapiens OX=9606 GN=COL5A2 PE=1 SV=3 && PF01391:Collagen triple helix repeat (20 copies)|PF01410:Fibrillar collagen C-terminal domain	16.1969	19.8932	16.9411	19.1448	22.6861	23.5639	20.7283	17.5239	18.044	20.7294	75.8226	88.7943	24.552	33.4054	82.3085	56.6732	28.9787	63.0563	55.6436	60.9765	19.5452	57.0211	0.342771	4.92e-05
523627	ADAM33	NC_037340.1	protein_coding	ADAM metallopeptidase domain 33 && sp|Q9BZ11|ADA33_HUMAN Disintegrin and metalloproteinase domain-containing protein 33 OS=Homo sapiens OX=9606 GN=ADAM33 PE=1 SV=2 && PF01421:Reprolysin (M12B) family zinc metalloprotease|PF00200:Disintegrin|PF08516:ADAM cysteine-rich|PF01562:Reprolysin family propeptide	7.94078	7.04074	11.747	9.28732	7.6357	9.26733	8.73664	5.7981	9.00396	8.14502	28.5804	43.9959	11.086	10.2071	36.2881	27.541	10.6466	27.8874	23.4673	26.0315	8.46026	24.5731	0.344289	0.000282631
618399	GNG7	NC_037334.1	protein_coding	G protein subunit gamma 7 && sp|P30671|GBG7_BOVIN Guanine nucleotide-binding protein G(I)/G(S)/G(O) subunit gamma-7 OS=Bos taurus OX=9913 GN=GNG7 PE=1 SV=1 && -	2.73722	3.18692	2.42345	2.38557	2.16226	2.44899	2.53947	2.16518	2.68329	2.34029	9.25151	13.245	2.82847	2.34077	11.2482	8.03671	2.58462	8.44164	6.91643	7.78279	2.50726	7.26761	0.344991	0.000758854
338066	ADGRE5	NC_037334.1	protein_coding	adhesion G protein-coupled receptor E5%2C transcript variant X4 && sp|Q8SQA4|AGRE5_BOVIN Adhesion G protein-coupled receptor E5 OS=Bos taurus OX=9913 GN=ADGRE5 PE=2 SV=1 && -	9.99286	11.0516	12.5588	8.68822	6.82663	8.04245	6.23938	8.13252	10.5729	7.58584	37.6551	45.949	7.36276	8.63758	41.802	26.6559	8.00017	30.3223	24.9011	28.2813	8.96912	25.9567	0.345541	0.00137287
777790	CELF2	NC_037340.1	protein_coding	CUGBP Elav-like family member 2 && sp|A4IIM2|CELF2_XENTR CUGBP Elav-like family member 2 OS=Xenopus tropicalis OX=8364 GN=celf2 PE=2 SV=1 && PF00076:RNA recognition motif. (a.k.a. RRM, RBD, or RNP domain)	4.32563	2.21632	3.91293	1.71312	2.7199	2.46642	2.45966	2.00835	3.042	2.27349	11.8412	12.7108	2.5482	3.30832	12.276	7.62951	2.92826	9.03339	7.60212	8.5369	2.71378	7.84147	0.346081	0.000661926
404053	TUBA1A	NC_037332.1	protein_coding	tubulin%2C alpha 1a && sp|P68362|TBA1A_CRIGR Tubulin alpha-1A chain OS=Cricetulus griseus OX=10029 GN=TUBA1A PE=2 SV=1 && PF00091:Tubulin/FtsZ family, GTPase domain|PF03953:Tubulin C-terminal domain	13.7663	9.7614	10.9363	11.0338	9.7582	10.7368	9.6818	12.4591	11.3744	10.7339	37.0351	48.105	25.3908	10.7056	42.5701	36.7479	18.0482	36.8436	30.3091	32.7613	11.0242	31.8517	0.346111	1.63e-05
616897	PRXL2C	NC_037335.1	protein_coding	peroxiredoxin like 2C && sp|Q148E0|PXL2C_BOVIN Peroxiredoxin-like 2C OS=Bos taurus OX=9913 GN=PRXL2C PE=2 SV=1 && PF13911:AhpC/TSA antioxidant enzyme	3.8924	2.91177	1.81482	5.24686	3.59584	2.80423	2.48163	2.6894	3.46646	3.36359	13.5306	15.569	3.35013	3.3961	14.5498	9.45955	3.37311	10.8166	8.96145	10.0791	3.2267	9.30854	0.346639	0.000719841
536925	COQ8A	NC_037343.1	protein_coding	coenzyme Q8A && sp|Q29RI0|COQ8A_BOVIN Atypical kinase COQ8A, mitochondrial OS=Bos taurus OX=9913 GN=COQ8A PE=2 SV=1 && PF03109:ABC1 family	5.79173	8.75922	7.47813	4.49228	4.21738	5.37738	5.5673	5.35868	6.63034	5.0026	19.1878	36.0338	4.03047	4.25747	27.6108	20.0321	4.14397	19.7507	15.8774	18.2241	5.8675	16.9149	0.346885	0.00403663
510242	CDIP1	NC_037352.1	protein_coding	cell death inducing p53 target 1%2C transcript variant X1 && sp|Q58D45|CDIP1_BOVIN Cell death-inducing p53-target protein 1 OS=Bos taurus OX=9913 GN=CDIP1 PE=2 SV=1 && PF10601:LITAF-like zinc ribbon domain	6.2369	5.79626	4.0059	4.16348	4.72343	4.55433	5.45802	4.60032	5.05064	4.69992	17.2971	26.1799	4.93646	5.92231	21.7385	15.5582	5.42939	16.1378	13.5839	15.2148	4.92892	14.1998	0.347111	0.00062395
534319	NID1	NC_037355.1	protein_coding	nidogen 1 && sp|P14543|NID1_HUMAN Nidogen-1 OS=Homo sapiens OX=9606 GN=NID1 PE=1 SV=3 && -	10.8418	11.042	10.9736	10.2185	10.3976	12.426	10.7252	9.10039	10.769	10.5736	59.5126	39.5896	8.41079	14.5833	49.5511	24.0002	11.497	35.8377	30.5241	34.3295	10.7068	30.7836	0.347808	0.00124214
516077	BNIP2	NC_037337.1	protein_coding	BCL2 interacting protein 2 && sp|Q12982|BNIP2_HUMAN BCL2/adenovirus E1B 19 kDa protein-interacting protein 2 OS=Homo sapiens OX=9606 GN=BNIP2 PE=1 SV=1 && PF12496:Bcl2-/adenovirus E1B nineteen kDa-interacting protein 2|PF13716:Divergent CRAL/TRIO domain	5.08001	5.51056	4.88719	5.67924	5.27468	6.33309	3.9015	4.93588	5.28925	5.22488	22.782	23.8541	5.05152	6.44368	23.318	14.4528	5.7476	17.2292	14.5328	16.2899	5.21163	14.9702	0.348134	0.000491639
507436	G0S2	NC_037343.1	protein_coding	G0/G1 switch 2%2C transcript variant X1 && sp|Q61585|G0S2_MOUSE G0/G1 switch protein 2 OS=Mus musculus OX=10090 GN=G0s2 PE=1 SV=1 && -	3.22813	2.67051	2.68535	0.864996	2.08444	2.03785	2.63838	2.78347	2.36225	2.08183	13.9626	8.78019	1.71553	2.00096	11.3714	5.24786	1.85825	8.15276	6.61481	7.56613	2.34372	6.72704	0.348403	0.00390362
784894	TGFBR3	NC_037330.1	protein_coding	transforming growth factor beta receptor 3%2C transcript variant X3 && sp|Q03167|TGBR3_HUMAN Transforming growth factor beta receptor type 3 OS=Homo sapiens OX=9606 GN=TGFBR3 PE=1 SV=3 && PF00100:Zona pellucida-like domain	6.6174	6.43482	4.57005	6.50871	5.62733	6.59273	6.25794	5.40463	6.03274	6.07827	26.8144	25.1784	7.01885	8.28519	25.9964	16.0986	7.65202	19.6705	16.8242	18.6586	6.01246	17.2197	0.349161	0.00019591
513412	JAM3	NC_037356.1	protein_coding	junctional adhesion molecule 3 && sp|Q9BX67|JAM3_HUMAN Junctional adhesion molecule C OS=Homo sapiens OX=9606 GN=JAM3 PE=1 SV=1 && PF07686:Immunoglobulin V-set domain|PF13927:Immunoglobulin domain	6.63497	7.30294	6.27832	6.05001	4.6536	6.15944	4.11464	5.88329	6.56656	5.3722	22.6501	29.1866	7.35645	5.28542	25.9183	18.2715	6.32093	19.731	16.1196	18.0794	5.9016	16.8919	0.349374	0.000567624
532684	LOXL2	NC_037335.1	protein_coding	lysyl oxidase like 2 && sp|A6H737|LOXL2_BOVIN Lysyl oxidase homolog 2 OS=Bos taurus OX=9913 GN=LOXL2 PE=2 SV=1 && PF00530:Scavenger receptor cysteine-rich domain|PF01186:Lysyl oxidase	3.73494	4.11221	3.48081	4.23809	3.25167	3.75103	3.92188	3.83078	3.89151	3.79869	13.5525	17.3039	6.33844	4.54604	15.4282	11.8212	5.44224	12.3983	10.4352	11.4338	3.80116	10.87	0.349693	5.55e-05
510704	ARHGAP10	NC_037344.1	protein_coding	Rho GTPase activating protein 10%2C transcript variant X1 && sp|Q08DP6|RHG10_BOVIN Rho GTPase-activating protein 10 OS=Bos taurus OX=9913 GN=ARHGAP10 PE=2 SV=1 && PF00169:PH domain|PF16746:BAR domain of APPL family|PF00620:RhoGAP domain	5.67618	6.36034	4.92762	6.54258	5.33701	4.63977	5.74074	5.40653	5.87668	5.53332	19.7694	30.2403	4.84429	6.30819	25.0049	17.5423	5.57624	18.2847	15.2905	17.2334	5.60408	16.0094	0.350049	0.00102917
506295	MYADM	NC_037345.1	protein_coding	myeloid associated differentiation marker%2C transcript variant X1 && sp|Q96S97|MYADM_HUMAN Myeloid-associated differentiation marker OS=Homo sapiens OX=9606 GN=MYADM PE=1 SV=2 && PF01284:Membrane-associating domain	12.8884	13.1512	20.9465	9.11754	9.68436	12.2587	11.2238	10.7889	14.0259	10.6147	47.0128	58.8849	19.152	10.4019	52.9488	39.0185	14.777	41.6832	33.8629	37.6801	12.47	35.5422	0.35085	0.000342494
514786	CCDC107	NC_037335.1	protein_coding	coiled-coil domain containing 107%2C transcript variant X1 && sp|Q2NL23|CC107_BOVIN Coiled-coil domain-containing protein 107 OS=Bos taurus OX=9913 GN=CCDC107 PE=2 SV=1 && -	10.9395	13.1311	14.857	10.0218	12.5434	13.1437	11.6086	13.9427	12.2374	12.252	43.479	70.1309	10.5184	10.2378	56.805	40.3246	10.3781	41.3761	33.5915	38.2342	12.4677	35.5076	0.351128	0.0020712
509084	CAMKK2	NC_037344.1	protein_coding	calcium/calmodulin dependent protein kinase kinase 2%2C transcript variant X2 && sp|Q96RR4|KKCC2_HUMAN Calcium/calmodulin-dependent protein kinase kinase 2 OS=Homo sapiens OX=9606 GN=CAMKK2 PE=1 SV=2 && PF00069:Protein kinase domain	6.82429	6.12187	6.43074	6.52963	6.63859	5.93105	5.43733	5.48427	6.47664	6.00418	23.165	31.5037	5.61247	7.25152	27.3343	18.5581	6.432	20.0937	16.8832	18.9734	6.18786	17.5807	0.351968	0.000722814
532119	BDKRB1	NC_037348.1	protein_coding	bradykinin receptor B1 && sp|Q8HZP2|BKRB1_MACMU B1 bradykinin receptor OS=Macaca mulatta OX=9544 GN=BDKRB1 PE=3 SV=1 && PF00001:7 transmembrane receptor (rhodopsin family)	2.83459	3.02631	2.7537	2.84536	1.85838	1.8907	3.62219	2.88046	2.86499	2.61942	8.89472	11.5873	6.07723	2.9339	10.241	8.83224	4.50557	8.85307	7.37328	7.94682	2.71961	7.72451	0.352076	1.26e-05
539596	TGFBI	NC_037334.1	protein_coding	transforming growth factor beta induced && sp|P55906|BGH3_BOVIN Transforming growth factor-beta-induced protein ig-h3 OS=Bos taurus OX=9913 GN=TGFBI PE=1 SV=2 && PF02469:Fasciclin domain	33.2947	33.0965	31.2693	27.2968	25.0734	41.4919	33.8125	29.8379	31.2393	31.5025	103.96	149.264	50.6007	41.7603	126.612	99.9322	46.1805	101.275	86.3962	94.4394	31.7915	90.042	0.353074	5.99e-05
768225	NR1D1	NC_037346.1	protein_coding	nuclear receptor subfamily 1 group D member 1%2C transcript variant X1 && sp|Q08E02|NR1D1_BOVIN Nuclear receptor subfamily 1 group D member 1 OS=Bos taurus OX=9913 GN=NR1D1 PE=1 SV=1 && PF00105:Zinc finger, C4 type (two domains)|PF00104:Ligand-binding domain of nuclear hormone receptor	8.86999	7.79996	6.09767	7.21982	7.87721	10.3512	14.6095	7.76629	7.49686	9.5648	27.4456	45.2358	13.8052	6.81944	36.3407	29.5205	10.3123	28.8289	23.3265	25.9293	8.76533	24.7564	0.354063	0.000538824
100336905	CHRDL1	NC_037357.1	protein_coding	chordin like 1%2C transcript variant X1 && sp|Q9BU40|CRDL1_HUMAN Chordin-like protein 1 OS=Homo sapiens OX=9606 GN=CHRDL1 PE=2 SV=2 && PF00093:von Willebrand factor type C domain	27.5531	18.3142	17.0355	23.8591	22.3629	24.4923	17.5307	16.9234	21.6905	21.0337	106.775	83.793	19.2842	23.2124	95.2841	51.5386	21.2483	69.9508	58.2662	65.6698	21.0795	59.5023	0.354265	0.0011007
528615	DNAJA4	NC_037348.1	protein_coding	DnaJ heat shock protein family (Hsp40) member A4 && sp|Q8WW22|DNJA4_HUMAN DnaJ homolog subfamily A member 4 OS=Homo sapiens OX=9606 GN=DNAJA4 PE=1 SV=1 && -	3.18541	2.30891	4.64878	3.5349	3.79946	3.56	3.18983	3.56828	3.4195	3.53049	8.16461	10.3072	14.6712	4.10567	9.23588	12.4892	9.38841	11.0476	9.31215	9.29689	3.47456	9.80187	0.354479	1.33e-06
523294	GLT8D2	NC_037332.1	protein_coding	glycosyltransferase 8 domain containing 2 && sp|Q2HJ96|GL8D2_BOVIN Glycosyltransferase 8 domain-containing protein 2 OS=Bos taurus OX=9913 GN=GLT8D2 PE=2 SV=1 && PF01501:Glycosyl transferase family 8	5.33237	3.43252	4.36646	3.02613	4.41324	4.71269	4.1355	4.17786	4.03937	4.09309	15.8819	17.3538	6.25526	6.35234	16.6178	11.8045	6.3038	13.1636	11.4608	12.4922	4.17292	11.7686	0.354581	2.76e-05
519754	PKN2	NC_037330.1	protein_coding	protein kinase N2 && sp|Q16513|PKN2_HUMAN Serine/threonine-protein kinase N2 OS=Homo sapiens OX=9606 GN=PKN2 PE=1 SV=1 && PF02185:Hr1 repeat|PF00433:Protein kinase C terminal domain|PF00069:Protein kinase domain	3.59803	3.63114	3.27147	4.72068	4.52162	4.41946	4.1107	3.44466	3.80533	4.24342	11.2347	23.0216	3.94548	4.09001	17.1282	13.4836	4.01775	12.734	10.573	11.884	3.97665	11.2112	0.354702	0.00156538
407132	SLCO3A1	NC_037348.1	protein_coding	solute carrier organic anion transporter family member 3A1%2C transcript variant X1 && sp|Q8HYW2|SO3A1_BOVIN Solute carrier organic anion transporter family member 3A1 OS=Bos taurus OX=9913 GN=SLCO3A1 PE=2 SV=1 && PF03137:Organic Anion Transporter Polypeptide (OATP) family|PF07648:Kazal-type serine protease inhibitor domain	2.91614	2.15049	1.85766	2.87696	1.8006	2.59566	2.1837	1.81814	2.45031	2.25501	6.75068	10.0102	5.19863	2.59516	8.38045	7.60443	3.8969	7.31984	6.13867	6.58703	2.29047	6.4482	0.35521	1.12e-05
614834	CDS2	NC_037340.1	protein_coding	CDP-diacylglycerol synthase 2 && sp|A0JNC1|CDS2_BOVIN Phosphatidate cytidylyltransferase 2 OS=Bos taurus OX=9913 GN=CDS2 PE=2 SV=1 && PF01148:Cytidylyltransferase family	11.2256	11.2962	10.9705	13.1346	10.7109	11.1289	10.7993	11.2652	11.6567	11.4078	46.0231	54.4424	11.2798	10.423	50.2328	32.8611	10.8514	37.2485	30.5421	34.4802	11.3596	31.8384	0.356788	0.000932432
616088	MUSTN1	NC_037349.1	protein_coding	musculoskeletal%2C embryonic nuclear protein 1 && sp|Q32KU9|MSTN1_BOVIN Musculoskeletal embryonic nuclear protein 1 OS=Bos taurus OX=9913 GN=MUSTN1 PE=3 SV=1 && PF15682:Musculoskeletal, temporally activated-embryonic nuclear protein 1	141.93	70.5596	66.4894	55.4328	50.0231	64.6095	72.6309	85.7703	83.6029	65.6933	350.846	374.608	43.427	41.4741	362.727	209.018	42.4506	256.294	202.589	234.617	75.6742	211.805	0.357282	0.00499905
540207	ILK	NC_037342.1	protein_coding	integrin linked kinase%2C transcript variant X4 && sp|Q3SWY2|ILK_BOVIN Integrin-linked protein kinase OS=Bos taurus OX=9913 GN=ILK PE=2 SV=1 && PF13857:Ankyrin repeats (many copies)|PF07714:Protein tyrosine kinase	32.3605	31.651	25.1013	26.8251	31.7131	27.9812	25.9784	31.5268	28.9845	28.8049	93.0835	157.806	29.3772	27.3959	125.445	93.5917	28.3865	93.4223	76.9157	86.6215	29.0927	81.2045	0.358264	0.00125452
789324	NME4	NC_037352.1	protein_coding	NME/NM23 nucleoside diphosphate kinase 4%2C transcript variant X1 && sp|O00746|NDKM_HUMAN Nucleoside diphosphate kinase, mitochondrial OS=Homo sapiens OX=9606 GN=NME4 PE=1 SV=1 && PF00334:Nucleoside diphosphate kinase	23.8622	22.8846	20.5381	13.4494	15.8636	23.699	23.3756	16.3642	20.1836	18.5504	58.7388	111.399	22.1316	16.3853	85.0688	66.7652	19.2584	64.0897	52.1636	58.7446	19.8771	55.4745	0.35831	0.00162405
538959	EPB41L2	NC_037336.1	protein_coding	erythrocyte membrane protein band 4.1 like 2%2C transcript variant X33 && sp|O43491|E41L2_HUMAN Band 4.1-like protein 2 OS=Homo sapiens OX=9606 GN=EPB41L2 PE=1 SV=1 && PF08736:FERM adjacent (FA)|PF09380:FERM C-terminal PH-like domain|PF09379:FERM N-terminal domain|PF00373:FERM central domain|PF04382:SAB domain|PF05902:4.1 protein C-terminal domain (CTD)	4.95984	4.53294	4.63257	4.55535	3.5214	4.91689	3.93605	3.98829	4.67017	4.1836	19.2481	18.0473	4.69477	5.75021	18.6477	11.371	5.22249	13.9967	11.9351	13.2776	4.38971	12.2191	0.35925	0.000312333
540026	ARHGEF17	NC_037342.1	protein_coding	Rho guanine nucleotide exchange factor 17 && sp|Q96PE2|ARHGH_HUMAN Rho guanine nucleotide exchange factor 17 OS=Homo sapiens OX=9606 GN=ARHGEF17 PE=1 SV=1 && PF00621:RhoGEF domain	3.56766	3.96538	4.50192	3.66656	3.31705	3.55876	3.46682	3.27547	3.92538	3.45693	14.5681	17.2814	3.72578	3.56423	15.9248	10.5036	3.645	11.8584	9.78489	11.0129	3.67019	10.1869	0.360285	0.000792888
616331	AP1S2	NC_037357.1	protein_coding	adaptor related protein complex 1 subunit sigma 2%2C transcript variant X2 && sp|P56377|AP1S2_HUMAN AP-1 complex subunit sigma-2 OS=Homo sapiens OX=9606 GN=AP1S2 PE=1 SV=1 && PF01217:Clathrin adaptor complex small chain	5.05275	2.71432	2.82265	4.4006	3.22518	3.02415	1.92849	3.96435	3.74758	3.30856	12.6826	17.1952	2.51447	4.14786	14.9389	9.85483	3.33116	10.7974	9.13502	10.2958	3.41886	9.48932	0.360286	0.00118588
615785	SDC2	NC_037341.1	protein_coding	syndecan 2%2C transcript variant X1 && sp|Q58DD4|SDC2_BOVIN Syndecan-2 OS=Bos taurus OX=9913 GN=SDC2 PE=2 SV=1 && PF01034:Syndecan domain	20.7512	16.0017	13.1666	13.1411	11.0869	15.6105	12.9239	13.3293	15.7652	13.2184	68.5206	61.8415	12.3255	13.2676	65.181	37.0835	12.7965	47.5625	38.9888	44.2272	14.4995	40.1795	0.360868	0.00157543
525770	CBX7	NC_037332.1	protein_coding	chromobox 7 && sp|O95931|CBX7_HUMAN Chromobox protein homolog 7 OS=Homo sapiens OX=9606 GN=CBX7 PE=1 SV=1 && -	3.51501	3.9342	3.8	4.21271	4.18363	4.41742	5.05287	4.01003	3.86548	4.37533	13.4607	20.9367	4.81235	4.48926	17.1987	12.8745	4.6508	13.0699	10.9247	12.1795	4.13667	11.4597	0.360975	0.000531762
504577	ARMCX1	NC_037357.1	protein_coding	armadillo repeat containing X-linked 1%2C transcript variant X11 && sp|Q5R4B2|ARMX1_PONAB Armadillo repeat-containing X-linked protein 1 OS=Pongo abelii OX=9601 GN=ARMCX1 PE=2 SV=1 && -	2.9587	1.9581	1.41052	2.04046	1.52307	2.63424	1.93164	1.46528	2.09195	1.91894	7.57018	9.49651	1.86776	2.34339	8.53335	5.68214	2.10558	6.31149	5.31946	5.96224	1.99329	5.51921	0.361155	0.000705783
504795	FHL3	NC_037330.1	protein_coding	four and a half LIM domains 3 && sp|Q3ZBI6|FHL3_BOVIN Four and a half LIM domains protein 3 OS=Bos taurus OX=9913 GN=FHL3 PE=2 SV=1 && PF00412:LIM domain	4.88421	4.62484	6.14873	4.1514	5.15826	5.54519	4.67079	4.95404	4.9523	4.89593	18.5209	23.6796	4.87904	6.32279	21.1003	14.2793	5.60092	15.6932	13.3506	14.9005	4.99857	13.8327	0.361358	0.000452504
509642	TINAGL1	NC_037329.1	protein_coding	tubulointerstitial nephritis antigen like 1%2C transcript variant X4 && sp|Q9GZM7|TINAL_HUMAN Tubulointerstitial nephritis antigen-like OS=Homo sapiens OX=9606 GN=TINAGL1 PE=1 SV=1 && PF00112:Papain family cysteine protease	11.1448	14.9004	9.85736	11.1315	15.8616	12.9145	17.2164	13.5936	11.7585	14.1435	52.4925	56.0236	17.9139	14.3003	54.258	36.9687	16.1071	42.1433	35.1826	38.9977	13.2522	36.4388	0.363685	0.000226571
790091	DMWD	NC_037345.1	protein_coding	DM1 locus%2C WD repeat containing%2C transcript variant X1 && sp|Q08274|DMWD_MOUSE Dystrophia myotonica WD repeat-containing protein OS=Mus musculus OX=10090 GN=Dmwd PE=1 SV=3 && -	5.62318	5.58222	5.60964	5.14751	6.88796	6.03609	6.73768	5.77123	5.49064	6.11609	20.2513	29.8854	6.39792	4.80497	25.0684	18.1417	5.60144	18.8449	15.3349	17.2816	5.90022	16.1612	0.365085	0.0011476
506968	NADK2	NC_037347.1	protein_coding	NAD kinase 2%2C mitochondrial%2C transcript variant X1 && sp|Q4G0N4|NAKD2_HUMAN NAD kinase 2, mitochondrial OS=Homo sapiens OX=9606 GN=NADK2 PE=1 SV=2 && PF01513:ATP-NAD kinase	5.2134	5.14171	4.24685	6.53266	4.6486	5.34296	5.23064	5.36145	5.28365	5.42326	15.2943	27.1088	6.06456	6.1894	21.2015	16.5867	6.12698	16.1559	13.6643	15.1717	5.24252	14.3564	0.365169	0.000551241
504963	DPT	NC_037343.1	protein_coding	dermatopontin && sp|P19427|DERM_BOVIN Dermatopontin OS=Bos taurus OX=9913 GN=DPT PE=1 SV=3 && PF14704:Dermatopontin	41.1732	39.0711	26.2385	35.9581	30.74	58.0483	45.6094	38.2664	35.6102	41.7245	191.494	115.241	64.4634	54.6548	153.367	89.8521	59.5591	123.733	106.463	115.844	39.244	107.467	0.365172	0.000116431
327704	NDUFA4	NC_037331.1	protein_coding	NDUFA4 mitochondrial complex associated && sp|Q01321|NDUA4_BOVIN Cytochrome c oxidase subunit NDUFA4 OS=Bos taurus OX=9913 GN=NDUFA4 PE=1 SV=1 && -	59.8579	55.1401	47.3936	38.6387	53.3147	46.0218	48.5065	68.7705	50.2576	51.0504	190.118	258.789	40.2368	54.7742	224.453	149.513	47.5055	163.048	135.979	153.674	51.8952	141.809	0.365951	0.00137134
282886	MMP16	NC_037341.1	protein_coding	matrix metallopeptidase 16 && sp|P51512|MMP16_HUMAN Matrix metalloproteinase-16 OS=Homo sapiens OX=9606 GN=MMP16 PE=1 SV=2 && PF00045:Hemopexin|PF11857:Domain of unknown function (DUF3377)|PF01471:Putative peptidoglycan binding domain|PF00413:Matrixin	2.63744	2.6372	2.07348	2.32686	2.8993	2.97279	1.98589	2.18287	2.41874	2.47354	10.0408	10.8786	1.70632	3.67835	10.4597	6.29248	2.69233	7.54191	6.57602	7.35276	2.46081	6.72193	0.366087	0.000610373
614576	BIN1	NC_037329.1	protein_coding	bridging integrator 1%2C transcript variant X6 && sp|O00499|BIN1_HUMAN Myc box-dependent-interacting protein 1 OS=Homo sapiens OX=9606 GN=BIN1 PE=1 SV=1 && -	11.1655	11.7299	11.8207	7.56391	7.80906	7.77943	8.30724	7.7308	10.57	7.83809	23.7792	50.9646	11.262	8.52692	37.3719	31.1133	9.89447	28.6686	23.6332	26.3809	9.23146	25.1595	0.366917	0.00138475
282532	RASA3	NC_037339.1	protein_coding	RAS p21 protein activator 3 && sp|Q28013|RASA3_BOVIN Ras GTPase-activating protein 3 OS=Bos taurus OX=9913 GN=RASA3 PE=2 SV=1 && PF00168:C2 domain|PF00169:PH domain|PF00616:GTPase-activator protein for Ras-like GTPase|PF00779:BTK motif	9.68325	8.07777	7.17983	7.78176	5.91662	7.50892	5.43369	4.7714	8.18065	6.28248	26.7871	32.776	7.47902	6.99932	29.7816	20.1275	7.23917	22.3474	18.5104	20.7646	7.08164	19.2812	0.367282	0.00075069
509931	FAM117A	NC_037346.1	protein_coding	family with sequence similarity 117 member A && sp|Q9C073|F117A_HUMAN Protein FAM117A OS=Homo sapiens OX=9606 GN=FAM117A PE=1 SV=1 && PF15388:Protein Family FAM117	4.63205	5.01633	3.12009	3.7507	3.00196	4.15943	5.95203	3.97922	4.12979	4.16867	12.3375	21.759	4.62405	4.65224	17.0483	13.1915	4.63814	12.9069	10.8432	12.0842	4.19102	11.4085	0.367359	0.000805597
513908	IFT52	NC_037340.1	protein_coding	intraflagellar transport 52%2C transcript variant X5 && sp|Q62559|IFT52_MOUSE Intraflagellar transport protein 52 homolog OS=Mus musculus OX=10090 GN=Ift52 PE=1 SV=2 && -	2.72266	1.92129	1.71912	1.94654	1.61243	1.91341	1.0043	1.6144	2.0774	1.61822	6.79839	7.97915	2.16323	2.13498	7.38877	5.07119	2.1491	5.64692	4.76894	5.2929	1.81498	4.93936	0.367452	0.000311945
280979	ACTB	NC_037352.1	protein_coding	actin beta && sp|P60712|ACTB_BOVIN Actin, cytoplasmic 1 OS=Bos taurus OX=9913 GN=ACTB PE=1 SV=1 && -	798.509	792.167	1003.04	613.562	529.543	720.129	512.945	626.199	801.82	600.476	2381.28	3718.94	568.201	526.711	3050.11	2143.57	547.456	2222.81	1798.78	2049.05	699.839	1900.69	0.368203	0.00271036
533048	NPR1	NC_037330.1	protein_coding	natriuretic peptide receptor 1 && sp|P16066|ANPRA_HUMAN Atrial natriuretic peptide receptor 1 OS=Homo sapiens OX=9606 GN=NPR1 PE=1 SV=1 && -	2.93098	2.76808	2.43261	1.73438	2.52427	2.96842	2.0725	1.92723	2.46651	2.24536	11.9312	8.706	2.23424	2.87247	10.3186	5.47012	2.55335	7.62382	6.43598	7.21251	2.40703	6.53583	0.368282	0.00102207
516210	CKB	NC_037348.1	protein_coding	creatine kinase B && sp|Q5EA61|KCRB_BOVIN Creatine kinase B-type OS=Bos taurus OX=9913 GN=CKB PE=1 SV=1 && PF00217:ATP:guanido phosphotransferase, C-terminal catalytic domain|PF02807:ATP:guanido phosphotransferase, N-terminal domain	199.528	284.672	263.337	98.9743	217.543	177.906	286.408	234.305	211.628	203.027	594.457	1229.25	200.765	200.782	911.853	715.007	200.773	674.824	556.313	627.421	217.733	591.145	0.368324	0.00251313
281940	NCALD	NC_037341.1	protein_coding	neurocalcin delta%2C transcript variant X6 && sp|P61602|NCALD_BOVIN Neurocalcin-delta OS=Bos taurus OX=9913 GN=NCALD PE=1 SV=2 && PF13499:EF-hand domain pair|PF00036:EF hand	2.68271	2.58287	1.90878	1.83439	1.67948	1.83481	1.73848	2.19068	2.25219	1.85557	8.11725	8.49659	2.73542	2.20604	8.30692	5.616	2.47073	6.44975	5.38882	5.97244	2.056	5.576	0.368723	0.000242054
538626	P4HTM	NC_037349.1	protein_coding	prolyl 4-hydroxylase%2C transmembrane && sp|Q9NXG6|P4HTM_HUMAN Transmembrane prolyl 4-hydroxylase OS=Homo sapiens OX=9606 GN=P4HTM PE=1 SV=2 && PF13499:EF-hand domain pair|PF13640:2OG-Fe(II) oxygenase superfamily	3.666	4.47913	2.75482	2.52451	2.95755	3.11536	4.31686	2.52041	3.35612	3.08694	9.80078	16.0031	4.68494	3.01527	12.9019	10.344	3.85011	10.1629	8.37603	9.28121	3.27777	8.84204	0.370703	0.000470498
282022	PTGS1	NC_037338.1	protein_coding	prostaglandin-endoperoxide synthase 1 && sp|O62664|PGH1_BOVIN Prostaglandin G/H synthase 1 OS=Bos taurus OX=9913 GN=PTGS1 PE=2 SV=2 && PF03098:Animal haem peroxidase	9.52529	10.1231	10.292	10.1959	8.56367	10.057	10.5358	8.82349	10.0341	9.63515	34.8476	41.1277	14.9308	10.3002	37.9876	28.0293	12.6155	30.302	25.3016	27.8388	9.77853	26.3281	0.37141	0.000116229
616906	EIF4E3	NC_037349.1	protein_coding	eukaryotic translation initiation factor 4E family member 3%2C transcript variant X2 && sp|Q9DBB5|IF4E3_MOUSE Eukaryotic translation initiation factor 4E type 3 OS=Mus musculus OX=10090 GN=Eif4e3 PE=1 SV=1 && -	4.93427	3.53226	3.57873	3.37892	3.48203	3.16206	3.55646	3.15803	3.85605	3.3475	13.2285	15.9715	3.6299	4.69745	14.6	9.80072	4.16367	10.9433	9.38184	10.4255	3.59863	9.68424	0.371597	0.000352321
536808	RASSF3	NC_037332.1	protein_coding	Ras association domain family member 3 && sp|Q86WH2|RASF3_HUMAN Ras association domain-containing protein 3 OS=Homo sapiens OX=9606 GN=RASSF3 PE=1 SV=1 && PF16517:Novel Ras effector 1 C-terminal SARAH (Sav/Rassf/Hpo) domain|PF00788:Ras association (RalGDS/AF-6) domain	24.0257	23.9657	18.1477	25.5687	24.5845	22.4285	30.1739	25.2868	22.9269	25.6085	91.2203	113.166	23.1212	22.8054	102.193	68.1436	22.9633	75.8358	62.5782	70.5012	24.2717	65.2528	0.371964	0.00104922
530341	CTTNBP2	NC_037331.1	protein_coding	cortactin binding protein 2%2C transcript variant X1 && sp|Q09YI1|CTTB2_SHEEP Cortactin-binding protein 2 OS=Ovis aries OX=9940 GN=CTTNBP2 PE=3 SV=1 && PF12796:Ankyrin repeats (3 copies)|PF09727:Cortactin-binding protein-2	6.12534	6.01835	5.27557	3.72798	6.72637	4.93231	7.55768	4.49197	5.28681	5.48726	16.6904	28.1914	6.28883	5.51997	22.4409	17.2401	5.9044	17.0569	14.1727	15.8263	5.56296	14.9332	0.372523	0.000904643
512302	CDH13	NC_037345.1	protein_coding	cadherin 13 && sp|Q3B7N0|CAD13_BOVIN Cadherin-13 OS=Bos taurus OX=9913 GN=CDH13 PE=2 SV=1 && -	7.88239	10.0627	8.2241	11.164	11.6205	11.1411	11.4956	7.85274	9.33329	10.6548	42.5401	29.3391	21.2964	10.4527	35.9396	25.3178	15.8745	31.0586	25.9071	27.9136	9.94312	26.5639	0.374309	2.66e-05
539347	TMEM263	NC_037332.1	protein_coding	transmembrane protein 263 && sp|Q3SYV1|TM263_BOVIN Transmembrane protein 263 OS=Bos taurus OX=9913 GN=TMEM263 PE=3 SV=1 && PF15475:Transmembrane protein C12orf23, UPF0444	4.98946	4.50282	3.0831	4.35891	4.26973	4.53848	3.99778	3.77569	4.23357	4.18812	17.2287	16.671	4.24029	5.6633	16.9499	10.4557	4.9518	12.7133	10.9508	12.1506	4.19377	11.1975	0.374525	0.000313913
520669	ESYT1	NC_037332.1	protein_coding	extended synaptotagmin 1 && sp|Q5RAG2|ESYT1_PONAB Extended synaptotagmin-1 OS=Pongo abelii OX=9601 GN=ESYT1 PE=2 SV=2 && PF17047:Synaptotagmin-like mitochondrial-lipid-binding domain|PF00168:C2 domain	12.9629	12.1803	13.4608	13.5603	12.5135	11.7506	13.1069	11.4192	13.0411	12.4701	41.6925	60.4838	12.603	14.5405	51.0881	36.5434	13.5718	38.2597	32.3299	36.0816	12.6466	33.7194	0.375053	0.000627329
510042	STARD3NL	NC_037331.1	protein_coding	STARD3 N-terminal like && sp|O95772|STR3N_HUMAN STARD3 N-terminal-like protein OS=Homo sapiens OX=9606 GN=STARD3NL PE=1 SV=1 && PF10457:Cholesterol-capturing domain	4.49581	4.37289	3.08972	2.60184	2.15525	3.61214	1.81165	2.4458	3.64006	2.52534	12.2777	14.5345	1.42826	3.50453	13.4061	7.98137	2.4664	9.41347	7.93623	9.0302	3.07505	8.19787	0.375104	0.00264948
515798	CORO1C	NC_037344.1	protein_coding	coronin 1C%2C transcript variant X1 && sp|Q9ULV4|COR1C_HUMAN Coronin-1C OS=Homo sapiens OX=9606 GN=CORO1C PE=1 SV=1 && -	14.4947	16.3948	14.2133	15.2367	12.9847	14.2306	12.3826	14.227	15.0849	13.8123	49.3833	64.8296	15.9479	16.5366	57.1064	40.3887	16.2422	43.3869	36.6743	40.7607	14.3062	38.1257	0.375237	0.00038028
538209	PTGFRN	NC_037330.1	protein_coding	prostaglandin F2 receptor inhibitor && sp|Q9P2B2|FPRP_HUMAN Prostaglandin F2 receptor negative regulator OS=Homo sapiens OX=9606 GN=PTGFRN PE=1 SV=2 && -	16.8735	18.124	19.2589	19.0154	19.22	21.1034	14.7748	20.7085	18.3179	18.9644	57.9514	93.5649	18.8171	18.5762	75.7582	56.191	18.6967	56.7778	47.2274	52.9336	18.6361	49.6494	0.375353	0.00105111
511575	GPX8	NC_037347.1	protein_coding	glutathione peroxidase 8 (putative)%2C transcript variant X1 && sp|Q2NL01|GPX8_BOVIN Probable glutathione peroxidase 8 OS=Bos taurus OX=9913 GN=GPX8 PE=2 SV=1 && PF00255:Glutathione peroxidase	5.17048	3.58745	3.88487	3.5835	3.91078	5.11011	4.38431	3.30406	4.05658	4.05855	17.3545	16.5348	3.94839	4.65232	16.9447	10.2416	4.30035	12.6126	10.6225	11.8869	4.10507	10.9099	0.376271	0.000682904
281375	SERPINE1	NC_037352.1	protein_coding	serpin family E member 1%2C transcript variant X1 && sp|P13909|PAI1_BOVIN Plasminogen activator inhibitor 1 OS=Bos taurus OX=9913 GN=SERPINE1 PE=1 SV=1 && PF00079:Serpin (serine protease inhibitor)	2.7841	2.84335	3.7936	2.33611	1.32404	1.64627	1.56093	2.28768	2.93929	1.83101	11.1891	8.32389	2.84493	1.75056	9.75649	5.58441	2.29774	7.45264	6.02712	6.77299	2.33464	6.19999	0.376556	0.00148661
533847	ZNF532	NC_037351.1	protein_coding	zinc finger protein 532%2C transcript variant X3 && sp|Q9HCE3|ZN532_HUMAN Zinc finger protein 532 OS=Homo sapiens OX=9606 GN=ZNF532 PE=1 SV=2 && PF16622:zinc-finger C2H2-type	3.96996	3.55074	3.79994	4.46392	6.03825	4.23745	4.22584	4.0337	3.94614	4.59983	13.0691	19.1418	5.75944	5.83991	16.1054	12.4506	5.79967	12.6568	10.9526	11.9831	4.28658	11.3758	0.376814	0.000109097
100848491	COL5A1	NC_037338.1	protein_coding	collagen type V alpha 1 chain%2C transcript variant X1 && sp|P20908|CO5A1_HUMAN Collagen alpha-1(V) chain OS=Homo sapiens OX=9606 GN=COL5A1 PE=1 SV=3 && -	12.8942	16.5026	15.5637	12.2741	16.2502	27.3917	20.6096	14.3487	14.3087	18.1748	62.9532	60.9199	25.479	25.5492	61.9366	43.1994	25.5141	49.784	43.7253	47.3676	16.8318	44.6428	0.377033	2.53e-05
504526	GAS6	NC_037339.1	protein_coding	growth arrest specific 6 && sp|Q14393|GAS6_HUMAN Growth arrest-specific protein 6 OS=Homo sapiens OX=9606 GN=GAS6 PE=1 SV=3 && PF00594:Vitamin K-dependent carboxylation/gamma-carboxyglutamic (GLA) domain|PF07645:Calcium-binding EGF domain|PF02210:Laminin G domain|PF14670:Coagulation Factor Xa inhibitory site|PF00054:Laminin G domain	32.1503	40.8594	39.4584	20.0802	25.4433	37.7105	30.195	22.9365	33.1371	27.2731	102.187	134.03	47.2573	29.5474	118.109	90.6438	38.4024	94.4914	78.2554	86.2261	30.9244	81.9149	0.377518	0.000215281
613941	ADIRF	NC_037355.1	protein_coding	adipogenesis regulatory factor && - && -	55.4352	83.8796	61.5685	35.2252	50.7288	50.1097	47.9137	45.0232	59.0271	45.8001	185.075	200.015	108.317	49.6334	192.545	154.166	78.9754	164.469	135.76	147.117	53.4711	141.607	0.377601	3.66e-05
781667	KIRREL1	NC_037330.1	protein_coding	kirre like nephrin family adhesion molecule 1%2C transcript variant X1 && sp|Q96J84|KIRR1_HUMAN Kin of IRRE-like protein 1 OS=Homo sapiens OX=9606 GN=KIRREL1 PE=1 SV=2 && -	3.10492	3.41312	3.41522	2.7276	2.91383	3.01707	3.21995	2.99639	3.16521	2.97497	12.3532	13.1513	2.80375	3.47636	12.7522	7.97752	3.14005	9.43607	7.94614	8.90736	3.09483	8.1944	0.377676	0.000737068
511566	EFEMP1	NC_037338.1	protein_coding	EGF containing fibulin extracellular matrix protein 1%2C transcript variant X2 && sp|Q12805|FBLN3_HUMAN EGF-containing fibulin-like extracellular matrix protein 1 OS=Homo sapiens OX=9606 GN=EFEMP1 PE=1 SV=2 && PF07645:Calcium-binding EGF domain|PF12662:Complement Clr-like EGF-like	6.46617	9.464	8.84148	13.6552	16.1591	11.8935	13.8696	8.15978	9.60671	12.7474	74.7799	18.2599	10.2609	16.9829	46.5199	14.2604	13.6219	34.4336	30.0709	33.3607	11.0863	29.2551	0.378953	0.010121
532772	LTBP3	NC_037356.1	protein_coding	latent transforming growth factor beta binding protein 3 && sp|Q61810|LTBP3_MOUSE Latent-transforming growth factor beta-binding protein 3 OS=Mus musculus OX=10090 GN=Ltbp3 PE=1 SV=4 && PF00683:TB domain|PF07645:Calcium-binding EGF domain	10.445	9.89239	10.1022	8.42306	11.0098	13.0859	12.5559	8.86574	9.71566	10.7881	39.8779	40.6101	13.6458	13.3885	40.244	27.128	13.5172	31.3779	26.8806	29.5533	10.4884	27.6223	0.379707	0.00012256
507187	TCEAL1	NC_037357.1	protein_coding	transcription elongation factor A like 1%2C transcript variant X1 && sp|Q2KIJ9|TCAL1_BOVIN Transcription elongation factor A protein-like 1 OS=Bos taurus OX=9913 GN=TCEAL1 PE=2 SV=1 && PF04538:Brain expressed X-linked like family	6.7492	6.5489	4.99228	8.15117	6.79508	4.75396	3.81347	6.97401	6.61039	6.09754	20.9041	25.6866	9.21568	6.27526	23.2954	17.4512	7.74547	18.6021	15.5204	17.0754	6.1486	16.1772	0.380079	0.000166668
515410	PDLIM4	NC_037334.1	protein_coding	PDZ and LIM domain 4%2C transcript variant X1 && sp|Q3T005|PDLI4_BOVIN PDZ and LIM domain protein 4 OS=Bos taurus OX=9913 GN=PDLIM4 PE=2 SV=1 && PF00595:PDZ domain|PF00412:LIM domain|PF15936:Domain of unknown function (DUF4749)	6.72101	10.5511	8.14345	17.0574	16.4257	14.5966	17.6913	17.4168	10.6183	16.6376	23.8173	48.2299	36.4726	30.5186	36.0236	42.3513	33.4956	36.1733	34.7596	35.0124	13.5859	35.6854	0.380714	3.86e-08
539580	TUSC1	NC_037335.1	protein_coding	tumor suppressor candidate 1 && sp|Q2TAM9|TUSC1_HUMAN Tumor suppressor candidate gene 1 protein OS=Homo sapiens OX=9606 GN=TUSC1 PE=1 SV=3 && -	3.83699	3.36092	3.28571	3.11742	2.83738	3.49083	3.4202	3.31845	3.40026	3.23686	10.7157	14.2625	3.89282	5.07152	12.4891	9.07765	4.48217	9.62367	8.48563	9.28633	3.3305	8.73871	0.38112	9.33e-05
100139799	GPSM1	NC_037338.1	protein_coding	G protein signaling modulator 1%2C transcript variant X6 && sp|Q9R080|GPSM1_RAT G-protein-signaling modulator 1 OS=Rattus norvegicus OX=10116 GN=Gpsm1 PE=1 SV=2 && PF13424:Tetratricopeptide repeat|PF02188:GoLoco motif	3.21012	4.99615	2.53875	3.22862	2.96265	3.91901	3.82372	3.29663	3.49341	3.44613	9.48957	17.2666	4.41604	3.47794	13.3781	10.8413	3.94699	10.3907	8.66253	9.60564	3.49152	9.14754	0.381689	0.000727889
534497	PMP22	NC_037346.1	protein_coding	peripheral myelin protein 22%2C transcript variant X3 && sp|Q9TQZ3|PMP22_BOVIN Peripheral myelin protein 22 OS=Bos taurus OX=9913 GN=PMP22 PE=1 SV=2 && PF00822:PMP-22/EMP/MP20/Claudin family	16.25	11.8205	12.2616	18.2306	14.0804	13.2721	9.51348	13.6845	14.6407	13.7562	50.084	51.9815	21.4039	15.4736	51.0328	36.6927	18.4387	41.1565	34.7357	37.9951	13.751	35.8994	0.383042	7.7e-05
507624	MAP4K3	NC_037338.1	protein_coding	mitogen-activated protein kinase kinase kinase kinase 3%2C transcript variant X1 && sp|Q8IVH8|M4K3_HUMAN Mitogen-activated protein kinase kinase kinase kinase 3 OS=Homo sapiens OX=9606 GN=MAP4K3 PE=1 SV=1 && PF00780:CNH domain|PF00069:Protein kinase domain	8.29754	6.80933	6.70075	8.47509	7.68845	7.96883	6.54338	6.60057	7.57068	7.45527	24.2614	34.2379	7.33793	8.43493	29.2497	20.7879	7.88643	21.9457	18.568	20.7044	7.41099	19.3414	0.383167	0.00064219
522392	MXRA8	NC_037343.1	protein_coding	matrix remodeling associated 8 && sp|Q148M6|MXRA8_BOVIN Matrix remodeling-associated protein 8 OS=Bos taurus OX=9913 GN=MXRA8 PE=1 SV=1 && PF07686:Immunoglobulin V-set domain	29.7483	29.2386	21.2348	36.9947	29.7128	30.7482	27.5992	31.0113	29.3041	31.2132	87.4389	138.422	35.6513	34.7674	112.93	87.0367	35.2093	87.1707	74.0699	81.842	29.6805	77.4539	0.383202	0.00037339
782020	PTER	NC_037340.1	protein_coding	phosphotriesterase related%2C transcript variant X2 && sp|A6QLJ8|PTER_BOVIN Phosphotriesterase-related protein OS=Bos taurus OX=9913 GN=PTER PE=2 SV=1 && -	2.59078	1.95688	2.27845	1.72867	1.74222	2.33948	2.53424	1.90891	2.1387	2.05071	6.96505	9.65085	2.48562	2.06847	8.30795	6.06824	2.27705	6.36717	5.2925	5.89559	2.1269	5.53785	0.384067	0.000592812
540688	PBX1	NC_037330.1	protein_coding	PBX homeobox 1%2C transcript variant X5 && sp|P40424|PBX1_HUMAN Pre-B-cell leukemia transcription factor 1 OS=Homo sapiens OX=9606 GN=PBX1 PE=1 SV=1 && -	7.18308	7.00363	5.84181	5.07195	6.12379	5.59925	7.86347	4.88648	6.27512	5.90899	21.6343	29.0459	5.28319	5.49941	25.3401	17.1646	5.3913	18.6545	15.3657	17.3606	6.17576	16.0739	0.384209	0.00165229
515783	CLEC3B	NC_037349.1	protein_coding	C-type lectin domain family 3 member B && sp|Q2KIS7|TETN_BOVIN Tetranectin OS=Bos taurus OX=9913 GN=CLEC3B PE=2 SV=1 && PF00059:Lectin C-type domain	32.0114	37.0058	21.4051	31.9003	42.8082	45.6213	36.1914	37.253	30.5806	38.7548	224.381	59.0232	38.4524	53.6645	141.702	48.7378	46.0584	107.286	93.8804	103.445	35.3532	91.6631	0.385686	0.00653276
512019	ANGPTL2	NC_037338.1	protein_coding	angiopoietin like 2%2C transcript variant X1 && sp|Q9UKU9|ANGL2_HUMAN Angiopoietin-related protein 2 OS=Homo sapiens OX=9606 GN=ANGPTL2 PE=1 SV=1 && PF00147:Fibrinogen beta and gamma chains, C-terminal globular domain	9.07867	11.3667	8.81899	12.8372	13.8584	14.5145	14.1201	11.0432	10.5254	13.2747	31.8623	29.6974	41.0265	17.3266	30.7798	35.3619	29.1765	34.1954	29.9782	30.1385	11.9438	30.9543	0.385852	2.07e-08
100125833	RERGL	NC_037332.1	protein_coding	RERG like && sp|A6QP66|RERGL_BOVIN Ras-related and estrogen-regulated growth inhibitor-like protein OS=Bos taurus OX=9913 GN=RERGL PE=2 SV=1 && PF00071:Ras family	3.11799	4.20306	3.3194	4.70109	3.42132	3.71288	4.17163	2.46863	3.83539	3.69511	27.6282	3.16753	4.5619	3.66195	15.3979	3.86472	4.11192	11.7859	9.75489	10.8835	3.66465	9.48183	0.386492	0.0280411
782170	TWIST1	NC_037331.1	protein_coding	twist family bHLH transcription factor 1 && sp|Q8MIH8|TWST1_CEBCA Twist-related protein 1 OS=Cebus capucinus OX=9516 GN=TWIST1 PE=3 SV=1 && PF00010:Helix-loop-helix DNA-binding domain	10.3837	8.14007	7.5012	4.25786	9.42869	9.97816	7.07224	8.41771	7.5707	7.83093	21.2262	37.6567	11.5799	8.65842	29.4414	24.6183	10.1192	23.4876	19.7803	21.7125	8.05812	20.828	0.386888	0.000341547
512578	KCTD15	NC_037345.1	protein_coding	potassium channel tetramerization domain containing 15%2C transcript variant X2 && sp|Q0VD00|KCD15_BOVIN BTB/POZ domain-containing protein KCTD15 OS=Bos taurus OX=9913 GN=KCTD15 PE=2 SV=1 && -	10.0854	5.90179	9.00164	9.67883	13.056	7.30796	10.0353	9.93474	8.66693	10.0026	24.0744	40.6691	15.3303	12.3275	32.3717	27.9997	13.8289	26.6913	23.1003	24.9546	9.36712	24.1348	0.388117	5.76e-05
515018	ISLR	NC_037348.1	protein_coding	immunoglobulin superfamily containing leucine rich repeat && sp|A4IFA6|ISLR_BOVIN Immunoglobulin superfamily containing leucine-rich repeat protein OS=Bos taurus OX=9913 GN=ISLR PE=2 SV=1 && PF13855:Leucine rich repeat|PF07679:Immunoglobulin I-set domain	4.3869	5.42501	3.24978	5.33461	5.62992	8.04221	5.18631	5.40042	4.59907	5.91869	25.4419	11.5287	10.58	6.94569	18.4853	11.0544	8.76285	15.8502	13.6241	14.5963	5.31729	13.6869	0.388494	0.000136885
280750	CLU	NC_037335.1	protein_coding	clusterin%2C transcript variant X1 && sp|P17697|CLUS_BOVIN Clusterin OS=Bos taurus OX=9913 GN=CLU PE=1 SV=1 && -	97.6155	81.8443	84.3988	90.1348	79.4092	95.7544	77.5893	81.6795	88.4984	84.9134	339.436	286.763	140.788	92.4021	313.099	213.775	116.595	255.662	214.847	234.498	86.1838	220.787	0.390349	7.41e-05
533087	EZH1	NC_037346.1	protein_coding	enhancer of zeste 1 polycomb repressive complex 2 subunit%2C transcript variant X2 && sp|A7E2Z2|EZH1_BOVIN Histone-lysine N-methyltransferase EZH1 OS=Bos taurus OX=9913 GN=EZH1 PE=2 SV=2 && PF18264:CXC domain|PF00856:SET domain|PF18118:Polycomb repressive complex 2 tri-helical domain|PF11616:WD repeat binding protein EZH2	6.75464	5.10849	5.13687	5.22063	6.12033	5.82445	6.5475	4.66603	5.55516	5.67579	15.1729	26.1732	7.57244	6.1999	20.6731	16.8728	6.88617	16.3062	13.7796	15.1583	5.66099	14.4795	0.390967	0.000354848
616867	MARVELD1	NC_037353.1	protein_coding	MARVEL domain containing 1 && sp|Q7TQJ1|MALD1_MOUSE MARVEL domain-containing protein 1 OS=Mus musculus OX=10090 GN=Marveld1 PE=2 SV=1 && PF01284:Membrane-associating domain	20.1914	17.045	18.2514	17.9804	18.212	18.9732	17.2325	19.6977	18.3671	18.4192	59.2652	78.4476	23.831	19.3868	68.8564	51.1393	21.6089	53.8479	45.2326	49.9574	18.437	47.1573	0.390968	0.000269333
281357	NPR2	NC_037335.1	protein_coding	natriuretic peptide receptor 2%2C transcript variant X1 && sp|P46197|ANPRB_BOVIN Atrial natriuretic peptide receptor 2 OS=Bos taurus OX=9913 GN=NPR2 PE=2 SV=1 && -	3.40705	3.22975	3.8001	4.20006	3.66849	3.93666	2.88887	2.76178	3.65924	3.49117	10.2893	15.8823	4.32078	3.72606	13.0858	10.1016	4.02342	10.1641	8.55461	9.46085	3.50432	8.96088	0.391068	0.000431972
282077	SPARC	NC_037334.1	protein_coding	secreted protein acidic and cysteine rich%2C transcript variant X1 && sp|P13213|SPRC_BOVIN SPARC OS=Bos taurus OX=9913 GN=SPARC PE=1 SV=2 && PF10591:Secreted protein acidic and rich in cysteine Ca binding region|PF00050:Kazal-type serine protease inhibitor domain|PF09289:Follistatin/Osteonectin-like EGF domain	437.815	483.996	363.332	400.741	480.728	705.919	392.339	386.691	421.471	473.283	2031.29	1403.59	513.499	653.1	1717.44	958.545	583.3	1316.13	1150.37	1263.78	454.631	1159.1	0.392227	0.000339371
539435	FBXO30	NC_037336.1	protein_coding	F-box protein 30%2C transcript variant X2 && sp|Q8TB52|FBX30_HUMAN F-box only protein 30 OS=Homo sapiens OX=9606 GN=FBXO30 PE=1 SV=3 && PF15965:TRAF-like zinc-finger|PF15966:F-box	3.96969	3.52372	3.51547	5.19511	4.04541	4.29399	5.14025	4.46639	4.051	4.62823	13.1998	20.344	4.24365	3.7249	16.7719	12.2938	3.98427	12.5958	10.3781	11.6569	4.28293	10.9193	0.392234	0.00145427
533126	TCAF1	NC_037331.1	protein_coding	TRPM8 channel associated factor 1%2C transcript variant X1 && sp|A5PJN5|TCAF1_BOVIN TRPM8 channel-associated factor 1 OS=Bos taurus OX=9913 GN=TCAF1 PE=2 SV=1 && -	6.82898	5.55557	4.60769	5.46789	5.60452	5.39924	5.05014	4.03535	5.61503	5.11143	19.0305	21.6373	6.11592	5.58817	20.3339	13.8766	5.85205	15.5946	13.093	14.5411	5.32758	13.5663	0.392707	0.000426538
615232	INPP5A	NC_037353.1	protein_coding	inositol polyphosphate-5-phosphatase A%2C transcript variant X2 && sp|Q14642|I5P1_HUMAN Inositol polyphosphate-5-phosphatase A OS=Homo sapiens OX=9606 GN=INPP5A PE=1 SV=1 && -	26.141	25.0631	25.3991	20.1776	30.1857	20.6222	30.1912	23.5103	24.1952	24.9374	76.492	116.919	27.7005	20.0162	96.7057	72.31	23.8583	73.704	60.282	67.5668	25.0423	63.5555	0.394022	0.00127178
520167	LAMB2	NC_037349.1	protein_coding	laminin%2C beta 2 (laminin S) && sp|P15800|LAMB2_RAT Laminin subunit beta-2 OS=Rattus norvegicus OX=10116 GN=Lamb2 PE=1 SV=1 && PF00055:Laminin N-terminal (Domain VI)|PF00053:Laminin EGF domain	23.2443	24.1457	26.7166	18.5505	23.4473	24.7184	26.1983	20.0818	23.1643	22.5993	75.7098	87.3566	37.2395	27.4688	81.5332	62.2981	32.3542	66.7687	56.9437	61.8616	23.2866	58.9534	0.395001	3.84e-05
784484	DENND5A	NC_037342.1	protein_coding	DENN domain containing 5A%2C transcript variant X1 && sp|Q6PAL8|DEN5A_MOUSE DENN domain-containing protein 5A OS=Mus musculus OX=10090 GN=Dennd5a PE=1 SV=1 && PF02141:DENN (AEX-3) domain|PF03455:dDENN domain|PF01477:PLAT/LH2 domain|PF03456:uDENN domain|PF02759:RUN domain	11.2677	10.9244	10.8217	11.3934	10.634	13.2988	8.03446	9.97426	11.1018	10.667	40.3269	45.9401	8.87105	10.4542	43.1335	27.4056	9.66263	31.7127	26.3981	29.7451	10.8117	27.365	0.395094	0.00143199
280816	CFH	NC_037343.1	protein_coding	complement factor H%2C transcript variant X2 && sp|Q28085|CFAH_BOVIN Complement factor H OS=Bos taurus OX=9913 GN=CFH PE=1 SV=3 && PF00084:Sushi repeat (SCR repeat)	10.475	10.559	11.4474	9.19145	5.13905	14.5619	3.04344	7.37305	10.4182	7.86178	52.2994	24.229	3.2273	12.4544	38.2642	13.7281	7.84087	26.5852	23.0525	26.0949	9.00704	22.7776	0.395434	0.00956648
789472	SYDE1	NC_037334.1	protein_coding	synapse defective Rho GTPase homolog 1%2C transcript variant X1 && sp|D3ZZN9|SYDE1_RAT Rho GTPase-activating protein SYDE1 OS=Rattus norvegicus OX=10116 GN=Syde1 PE=1 SV=1 && -	4.10508	4.16822	3.58473	4.27664	3.47904	3.6446	2.86943	3.27232	4.03367	3.5084	13.4769	14.2139	4.94453	3.32882	13.8454	9.5792	4.13667	10.8784	8.99102	9.96189	3.69421	9.33567	0.395709	0.000350924
510065	ACOX3	NC_037333.1	protein_coding	acyl-CoA oxidase 3%2C pristanoyl && sp|O15254|ACOX3_HUMAN Peroxisomal acyl-coenzyme A oxidase 3 OS=Homo sapiens OX=9606 GN=ACOX3 PE=1 SV=2 && PF02770:Acyl-CoA dehydrogenase, middle domain|PF01756:Acyl-CoA oxidase	4.53891	3.47509	4.22772	2.92891	4.42496	3.6706	3.27522	2.69964	3.79266	3.39987	9.38679	13.4973	6.77198	6.08202	11.442	10.1346	6.427	9.88534	8.93451	9.43601	3.64336	9.19975	0.396028	8.31e-07
404185	IGFBP5	NC_037329.1	protein_coding	insulin like growth factor binding protein 5 && sp|Q05717|IBP5_BOVIN Insulin-like growth factor-binding protein 5 OS=Bos taurus OX=9913 GN=IGFBP5 PE=2 SV=2 && PF00086:Thyroglobulin type-1 repeat|PF00219:Insulin-like growth factor binding protein	33.0529	41.8714	21.8368	16.4068	46.8364	27.9556	60.8935	26.7784	28.292	35.7741	93.2973	154.275	27.0597	57.6358	123.786	90.6675	42.3478	91.5441	83.067	91.2109	33.9698	85.4892	0.397358	0.000616531
516747	ARMCX3	NC_037357.1	protein_coding	armadillo repeat containing X-linked 3%2C transcript variant X1 && sp|Q5R9J3|ARMX3_PONAB Armadillo repeat-containing X-linked protein 3 OS=Pongo abelii OX=9601 GN=ARMCX3 PE=2 SV=1 && -	6.01456	6.05816	4.61501	5.08138	4.56743	5.11326	4.28921	4.26849	5.44228	4.66395	16.891	20.579	5.48561	5.75596	18.735	13.0323	5.62079	14.3186	12.1779	13.4893	5.01137	12.6086	0.397458	0.00038133
618638	TRIM47	NC_037346.1	protein_coding	tripartite motif containing 47%2C transcript variant X1 && sp|Q96LD4|TRI47_HUMAN E3 ubiquitin-protein ligase TRIM47 OS=Homo sapiens OX=9606 GN=TRIM47 PE=1 SV=2 && PF00643:B-box zinc finger|PF15227:zinc finger of C3HC4-type, RING|PF13765:SPRY-associated domain	6.23889	5.65791	7.87106	4.65529	5.44644	6.13573	4.93953	6.03289	6.10579	5.44198	15.8629	24.6915	9.97041	5.36463	20.2772	17.3309	7.66752	16.8416	13.9724	15.2333	5.85255	14.7212	0.397559	0.000151829
100139988	RHOQ	NC_037338.1	protein_coding	ras homolog family member Q && sp|P17081|RHOQ_HUMAN Rho-related GTP-binding protein RhoQ OS=Homo sapiens OX=9606 GN=RHOQ PE=1 SV=2 && PF00071:Ras family	4.98189	4.28126	3.62335	5.05895	5.29341	4.53437	3.69069	4.41895	4.48636	4.59928	16.4566	15.5971	5.28069	7.25919	16.0268	10.4389	6.26994	12.4448	11.1484	12.1241	4.49685	11.3046	0.397788	5.29e-05
508157	DYSF	NC_037338.1	protein_coding	dysferlin && sp|A6QQP7|DYSF_BOVIN Dysferlin OS=Bos taurus OX=9913 GN=DYSF PE=2 SV=1 && PF00168:C2 domain|PF08150:FerB (NUC096) domain|PF08165:FerA (NUC095) domain|PF16165:Ferlin C-terminus|PF08151:FerI (NUC094) domain	4.40077	4.4972	4.36351	4.21994	4.8339	5.16293	5.25967	4.56724	4.37036	4.80874	13.7842	21.2528	4.30722	5.44763	17.5185	12.78	4.87743	13.1147	11.198	12.4621	4.64843	11.6742	0.398178	0.000802802
617017	RAMP1	NC_037330.1	protein_coding	receptor activity modifying protein 1 && sp|Q867C0|RAMP1_PIG Receptor activity-modifying protein 1 OS=Sus scrofa OX=9823 GN=RAMP1 PE=2 SV=1 && PF04901:Receptor activity modifying family	10.3477	5.44641	4.21422	2.69999	3.35483	5.64671	4.63901	4.8366	5.67709	4.23543	23.0405	15.1145	7.39812	4.64912	19.0775	11.2563	6.02362	15.1844	12.5506	13.856	5.1098	12.8151	0.398734	0.000901296
524531	USP25	NC_037328.1	protein_coding	ubiquitin specific peptidase 25%2C transcript variant X1 && sp|Q9UHP3|UBP25_HUMAN Ubiquitin carboxyl-terminal hydrolase 25 OS=Homo sapiens OX=9606 GN=USP25 PE=1 SV=4 && PF00443:Ubiquitin carboxyl-terminal hydrolase	6.27486	5.30463	5.26391	8.35672	6.35303	7.73154	4.75922	5.88343	6.30003	6.61679	20.43	26.5369	6.84634	6.7995	23.4835	16.6916	6.82292	17.9378	15.1532	16.8193	6.28442	15.7521	0.398957	0.000527203
539139	KLF9	NC_037335.1	protein_coding	KLF transcription factor 9%2C transcript variant X1 && sp|P79288|KLF9_PIG Krueppel-like factor 9 OS=Sus scrofa OX=9823 GN=KLF9 PE=2 SV=3 && -	11.9604	12.1259	7.88483	11.1172	9.61877	12.6171	12.206	8.15243	10.7721	10.7423	39.6741	39.5206	11.5664	14.291	39.5973	25.5435	12.9287	30.2537	26.263	28.9299	10.7197	26.8568	0.399142	0.000230795
510498	SBF2	NC_037342.1	protein_coding	SET binding factor 2%2C transcript variant X1 && sp|Q86WG5|MTMRD_HUMAN Myotubularin-related protein 13 OS=Homo sapiens OX=9606 GN=SBF2 PE=1 SV=1 && PF06602:Myotubularin-like phosphatase domain|PF12335:Myotubularin protein|PF02893:GRAM domain|PF02141:DENN (AEX-3) domain|PF03456:uDENN domain|PF00169:PH domain	7.32044	6.5412	5.94621	5.24519	5.46037	6.39074	5.93981	4.63234	6.26326	5.53369	20.2061	23.9956	6.17401	7.101	22.1009	15.0848	6.6375	16.7919	14.3692	15.9155	5.92732	14.8377	0.399478	0.000387886
507622	FRY	NC_037339.1	protein_coding	FRY microtubule binding protein%2C transcript variant X7 && sp|Q5TBA9|FRY_HUMAN Protein furry homolog OS=Homo sapiens OX=9606 GN=FRY PE=1 SV=1 && PF14222:Cell morphogenesis N-terminal|PF14225:Cell morphogenesis C-terminal|PF14228:Cell morphogenesis central region	2.86649	2.64274	3.99644	2.96662	2.56508	3.39736	2.77726	3.17977	3.11807	2.97722	13.9713	10.8021	2.45432	2.50601	12.3867	6.62819	2.48016	9.07591	7.43343	8.42409	3.04871	7.61622	0.400291	0.00285932
281598	ACVR2A	NC_037329.1	protein_coding	activin A receptor type 2A && sp|Q28043|AVR2A_BOVIN Activin receptor type-2A OS=Bos taurus OX=9913 GN=ACVR2A PE=2 SV=1 && PF00069:Protein kinase domain|PF01064:Activin types I and II receptor domain	3.11714	4.64847	2.79022	4.32714	4.02665	4.32046	3.56716	3.32806	3.72074	3.9139	10.1305	16.2547	5.37764	4.27716	13.1926	10.8162	4.8274	10.5876	9.01	9.84652	3.77599	9.43203	0.400337	0.000191111
528498	JMY	NC_037337.1	protein_coding	junction mediating and regulatory protein%2C p53 cofactor && sp|Q8N9B5|JMY_HUMAN Junction-mediating and -regulatory protein OS=Homo sapiens OX=9606 GN=JMY PE=1 SV=2 && -	4.40434	4.13962	3.0355	4.49199	3.94295	3.67322	3.77922	4.03219	4.01786	3.98391	11.0104	17.8789	4.48941	4.03098	14.4446	11.1841	4.26019	11.1262	9.3524	10.3708	3.95008	9.8148	0.402462	0.000706415
539846	FAM200C	NC_037334.1	protein_coding	family with sequence similarity 200 member C%2C transcript variant X1 && sp|A4Z945|ZBED8_BOVIN Protein ZBED8 OS=Bos taurus OX=9913 GN=ZBED8 PE=2 SV=1 && -	4.18156	3.15402	2.01654	2.89405	2.44942	2.17389	3.32797	2.58861	3.06154	2.68679	7.15014	13.2219	3.45215	3.08746	10.186	8.33701	3.26981	7.94138	6.7279	7.41952	2.85344	7.07932	0.403067	0.000721204
617179	TSPYL2	NC_037357.1	protein_coding	TSPY like 2 && sp|Q9H2G4|TSYL2_HUMAN Testis-specific Y-encoded-like protein 2 OS=Homo sapiens OX=9606 GN=TSPYL2 PE=1 SV=1 && PF00956:Nucleosome assembly protein (NAP)	3.70209	4.74971	4.37913	4.93941	3.70629	5.28091	4.92097	4.68411	4.44258	4.70633	11.8541	18.8472	6.43564	6.32062	15.3506	12.6414	6.37813	12.379	10.8644	11.7616	4.55115	11.2833	0.403354	6.32e-05
517724	GSTT1	NC_037344.1	protein_coding	glutathione S-transferase theta 1%2C transcript variant X3 && sp|Q2NL00|GSTT1_BOVIN Glutathione S-transferase theta-1 OS=Bos taurus OX=9913 GN=GSTT1 PE=2 SV=3 && PF02798:Glutathione S-transferase, N-terminal domain|PF00043:Glutathione S-transferase, C-terminal domain	3.96161	4.1019	4.66069	3.48657	3.03253	2.56004	4.70294	2.68979	4.05269	3.29437	12.2071	15.144	3.63029	3.96066	13.6755	9.38712	3.79548	10.3271	8.7355	9.7235	3.65431	9.05862	0.403407	0.00072343
786096	PALM	NC_037334.1	protein_coding	paralemmin%2C transcript variant X1 && sp|Q2MJV8|PALM_PIG Paralemmin-1 OS=Sus scrofa OX=9823 GN=PALM PE=2 SV=1 && -	5.98545	6.044	5.50315	7.50991	8.0668	8.6851	4.80521	4.17247	6.26063	6.6479	26.2116	17.0752	9.22191	10.317	21.6434	13.1486	9.76947	17.5029	15.7064	16.8938	6.36806	15.749	0.404346	4.96e-05
540137	TMEM132A	NC_037356.1	protein_coding	transmembrane protein 132A%2C transcript variant X1 && sp|Q922P8|T132A_MOUSE Transmembrane protein 132A OS=Mus musculus OX=10090 GN=Tmem132a PE=1 SV=2 && PF16070:Transmembrane protein family 132|PF15705:Mature oligodendrocyte transmembrane protein, TMEM132D, N-term|PF15706:Mature oligodendrocyte transmembrane protein, TMEM132D, C-term	3.43807	3.3264	3.41777	3.39251	3.54974	5.16704	4.2907	3.387	3.39369	3.9574	10.7168	16.2414	4.28487	3.87816	13.4791	10.2631	4.08151	10.4144	8.78031	9.72006	3.73203	9.18597	0.406275	0.000594971
783217	MLXIP	NC_037344.1	protein_coding	MLX interacting protein%2C transcript variant 1 && sp|Q9HAP2|MLXIP_HUMAN MLX-interacting protein OS=Homo sapiens OX=9606 GN=MLXIP PE=1 SV=2 && -	7.45237	8.68574	8.39261	7.81413	7.25127	6.81418	7.1457	5.70818	8.08621	6.94669	20.229	34.4101	7.92863	6.81669	27.3195	21.1694	7.37266	20.8559	17.3461	19.3408	7.42971	18.2789	0.406464	0.00126175
507347	SIRT5	NC_037350.1	protein_coding	sirtuin 5%2C transcript variant X1 && sp|Q3ZBQ0|SIR5_BOVIN NAD-dependent protein deacylase sirtuin-5, mitochondrial OS=Bos taurus OX=9913 GN=SIRT5 PE=2 SV=1 && PF02146:Sir2 family	7.56384	6.60511	10.1426	5.03341	7.2736	5.47813	7.43966	7.34565	7.33624	6.51409	18.7615	31.46	9.82875	5.74303	25.1107	20.6444	7.78589	20.0167	16.4483	18.1808	7.07323	17.398	0.406554	0.000727407
508949	MARCHF2	NC_037334.1	protein_coding	membrane associated ring-CH-type finger 2%2C transcript variant X1 && sp|Q32L65|MARH2_BOVIN E3 ubiquitin-protein ligase MARCHF2 OS=Bos taurus OX=9913 GN=MARCHF2 PE=2 SV=1 && PF12906:RING-variant domain	7.21394	6.62524	5.56859	8.32785	7.71578	8.08031	6.37067	6.66291	6.9339	7.4315	26.7817	26.0235	7.98426	6.81497	26.4026	17.0039	7.39961	20.2632	16.9011	18.8014	7.09307	17.4376	0.406768	0.000610335
533642	PLOD2	NC_037328.1	protein_coding	procollagen-lysine%2C2-oxoglutarate 5-dioxygenase 2 && sp|O00469|PLOD2_HUMAN Procollagen-lysine,2-oxoglutarate 5-dioxygenase 2 OS=Homo sapiens OX=9606 GN=PLOD2 PE=1 SV=2 && -	2.80516	2.67702	2.43663	3.3615	2.8896	3.78039	2.83256	2.36017	2.82008	3.04484	9.12034	11.5078	2.73591	4.49585	10.3141	7.12187	3.61588	7.78802	6.96498	7.6348	2.90079	7.12996	0.406846	0.00019526
505917	VWA1	NC_037343.1	protein_coding	von Willebrand factor A domain containing 1 && sp|A6QLN9|VWA1_BOVIN von Willebrand factor A domain-containing protein 1 OS=Bos taurus OX=9913 GN=VWA1 PE=2 SV=1 && -	12.9692	13.0759	12.2036	9.64062	6.99837	9.04426	7.68466	9.50264	11.9723	8.57411	24.3473	45.2256	14.9825	9.8917	34.7864	30.104	12.4371	28.1851	23.6118	25.8467	10.1666	24.9418	0.407611	0.000455427
540386	DDAH2	NC_037350.1	protein_coding	dimethylarginine dimethylaminohydrolase 2%2C transcript variant X1 && sp|Q3SX44|DDAH2_BOVIN N(G),N(G)-dimethylarginine dimethylaminohydrolase 2 OS=Bos taurus OX=9913 GN=DDAH2 PE=2 SV=1 && -	5.079	7.22889	6.10442	4.72679	7.33827	7.89591	8.20356	6.42094	5.78478	6.91709	24.1638	21.0315	9.87122	7.88006	22.5976	15.4513	8.87564	18.3555	15.7366	17.1088	6.56997	16.1072	0.40789	6.74e-05
514758	TMEM17	NC_037338.1	protein_coding	transmembrane protein 17 && sp|A4FUY9|TMM17_BOVIN Transmembrane protein 17 OS=Bos taurus OX=9913 GN=TMEM17 PE=2 SV=1 && PF09799:Predicted membrane protein	4.43685	4.06195	3.12749	4.28717	4.26157	4.66192	5.53416	4.0742	3.97837	4.56381	13.034	17.7202	4.90153	4.85867	15.3771	11.3109	4.8801	11.8852	10.1286	11.1783	4.29875	10.5275	0.408337	0.000376488
534652	NEK9	NC_037337.1	protein_coding	NIMA related kinase 9 && sp|Q8TD19|NEK9_HUMAN Serine/threonine-protein kinase Nek9 OS=Homo sapiens OX=9606 GN=NEK9 PE=1 SV=2 && -	16.6493	15.621	15.4944	16.6704	16.6196	17.6006	15.2581	15.4917	16.1088	16.3281	52.8882	68.8835	14.3853	15.2914	60.8858	41.6344	14.8383	45.3856	37.8621	42.4668	16.1842	39.4521	0.410224	0.00132144
509422	FKBP7	NC_037329.1	protein_coding	FKBP prolyl isomerase 7 && sp|Q9Y680|FKBP7_HUMAN Peptidyl-prolyl cis-trans isomerase FKBP7 OS=Homo sapiens OX=9606 GN=FKBP7 PE=1 SV=2 && PF00254:FKBP-type peptidyl-prolyl cis-trans isomerase|PF13499:EF-hand domain pair	5.47759	4.38523	5.19867	4.15791	4.09315	5.25747	3.22398	4.15662	4.80485	4.17783	16.9788	14.6167	4.66095	7.11917	15.7978	9.63885	5.89006	12.0855	10.8439	11.8347	4.49333	10.9466	0.410476	0.00013661
512642	TRAFD1	NC_037344.1	protein_coding	TRAF-type zinc finger domain containing 1%2C transcript variant X1 && sp|Q58D05|TRAD1_BOVIN TRAF-type zinc finger domain-containing protein 1 OS=Bos taurus OX=9913 GN=TRAFD1 PE=2 SV=1 && -	11.7068	9.79244	10.8255	8.09215	7.84578	9.05557	6.8377	8.05396	10.1042	7.97703	27.577	39.189	7.59136	10.1118	33.383	23.3902	8.85156	24.7858	21.1173	23.5704	9.02912	21.9567	0.411223	0.00116029
781653	MBNL1	NC_037328.1	protein_coding	muscleblind like splicing regulator 1%2C transcript variant X26 && sp|Q9NR56|MBNL1_HUMAN Muscleblind-like protein 1 OS=Homo sapiens OX=9606 GN=MBNL1 PE=1 SV=2 && -	3.82875	3.38195	3.66381	5.48657	3.8221	3.5688	3.19559	3.9893	4.09027	4.01247	11.813	16.0735	4.25638	4.35589	13.9432	10.1649	4.30613	10.7143	9.12468	10.0884	3.90396	9.48403	0.411635	0.000481739
614744	CFAP418	NC_037341.1	protein_coding	cilia and flagella associated protein 418 && sp|E1BC52|CH037_BOVIN Protein C8orf37 homolog OS=Bos taurus OX=9913 PE=1 SV=1 && PF14996:Retinal Maintenance	3.36162	3.63687	3.09075	4.36604	3.70194	3.20224	4.29531	2.97201	3.61382	3.70751	12.0347	13.7772	4.18658	3.66832	12.9059	8.98189	3.92745	9.99948	8.41669	9.31454	3.59481	8.72128	0.412189	0.000420214
280713	ADM	NC_037342.1	protein_coding	adrenomedullin && sp|O62827|ADML_BOVIN Pro-adrenomedullin OS=Bos taurus OX=9913 GN=ADM PE=2 SV=2 && PF00214:Calcitonin / CGRP / IAPP family	13.7647	13.4023	14.4932	8.79684	15.9801	12.6317	4.44335	15.1278	12.6142	11.396	56.9606	24.0282	20.9665	16.4797	40.4944	22.4973	18.7231	33.9851	29.6088	31.7859	12.265	29.553	0.415018	0.000413984
100295193	SFR1	NC_037353.1	protein_coding	SWI5 dependent homologous recombination repair protein 1%2C transcript variant X1 && sp|Q86XK3|SFR1_HUMAN Swi5-dependent recombination DNA repair protein 1 homolog OS=Homo sapiens OX=9606 GN=SFR1 PE=1 SV=2 && PF10376:Double-strand recombination repair protein	11.6025	6.5557	5.73437	7.50709	5.55783	4.86365	7.23295	4.85464	7.84992	6.00323	20.2994	24.1167	9.95679	8.99692	22.208	17.0367	9.47686	18.1243	15.8424	17.1156	6.77619	16.3174	0.415275	4.96e-05
532877	RNF38	NC_037335.1	protein_coding	ring finger protein 38%2C transcript variant X17 && sp|Q9H0F5|RNF38_HUMAN E3 ubiquitin-protein ligase RNF38 OS=Homo sapiens OX=9606 GN=RNF38 PE=1 SV=4 && PF13639:Ring finger domain	6.97147	6.95677	5.2899	8.43443	8.38098	6.93248	8.33987	6.95467	6.91314	7.80848	22.6048	28.9207	7.66308	8.451	25.7628	18.2919	8.05704	19.7295	16.9099	18.6805	7.29822	17.5071	0.416871	0.000435529
282094	TIMP3	NC_037332.1	protein_coding	TIMP metallopeptidase inhibitor 3 && sp|P79121|TIMP3_BOVIN Metalloproteinase inhibitor 3 OS=Bos taurus OX=9913 GN=TIMP3 PE=2 SV=1 && PF00965:Tissue inhibitor of metalloproteinase	43.5669	42.9399	29.8663	35.0323	32.6947	37.3265	46.2575	36.4546	37.8514	37.5531	137.096	127.317	47.623	42.4314	132.207	87.47	45.0272	104.012	88.6169	97.3349	37.9543	90.9135	0.417477	0.000224503
618488	CYTH3	NC_037352.1	protein_coding	cytohesin 3%2C transcript variant X1 && sp|O08967|CYH3_MOUSE Cytohesin-3 OS=Mus musculus OX=10090 GN=Cyth3 PE=1 SV=1 && PF00169:PH domain|PF01369:Sec7 domain	16.9608	15.8674	12.8995	12.6466	11.9823	11.9798	11.2792	12.3602	14.5936	12.0496	41.3479	54.1707	14.2892	11.6823	47.7593	34.2299	12.9857	36.6026	30.3725	33.8499	13.2619	31.729	0.417975	0.000963906
281154	FBN1	NC_037337.1	protein_coding	fibrillin 1%2C transcript variant X1 && sp|P98133|FBN1_BOVIN Fibrillin-1 OS=Bos taurus OX=9913 GN=FBN1 PE=1 SV=2 && PF00683:TB domain|PF12662:Complement Clr-like EGF-like|PF07645:Calcium-binding EGF domain|PF14670:Coagulation Factor Xa inhibitory site|PF18193:Fibrillin 1 unique N-terminal domain	11.1809	11.5692	12.4465	12.458	10.5578	14.16	13.7165	10.3961	11.9137	12.2577	58.3671	22.4246	16.5302	19.7372	40.3958	19.4774	18.1337	32.4406	29.2648	31.491	12.0656	28.8262	0.418565	0.000698938
510817	SPOPL	NC_037329.1	protein_coding	speckle type BTB/POZ protein like%2C transcript variant X1 && sp|Q6IQ16|SPOPL_HUMAN Speckle-type POZ protein-like OS=Homo sapiens OX=9606 GN=SPOPL PE=1 SV=1 && PF00917:MATH domain|PF00651:BTB/POZ domain	4.13349	3.27665	3.10943	4.4368	4.02814	4.26349	3.30722	3.26301	3.73909	3.85973	11.3469	14.3422	4.23485	4.72141	12.8445	9.28851	4.47813	9.97464	8.66133	9.49797	3.74171	8.93904	0.41858	0.000210669
535222	EFEMP2	NC_037356.1	protein_coding	EGF containing fibulin extracellular matrix protein 2 && sp|O95967|FBLN4_HUMAN EGF-containing fibulin-like extracellular matrix protein 2 OS=Homo sapiens OX=9606 GN=EFEMP2 PE=1 SV=3 && PF12662:Complement Clr-like EGF-like|PF07645:Calcium-binding EGF domain	9.64979	10.399	7.43278	7.13516	7.09255	10.868	8.05475	8.77559	8.65417	8.38521	29.1814	34.6762	6.20912	10.0573	31.9288	20.4427	8.1332	23.3556	20.031	22.4106	8.6447	20.6426	0.41878	0.00133267
404179	LYVE1	NC_037342.1	protein_coding	lymphatic vessel endothelial hyaluronan receptor 1 && sp|Q6UC88|LYVE1_BOVIN Lymphatic vessel endothelial hyaluronic acid receptor 1 OS=Bos taurus OX=9913 GN=LYVE1 PE=1 SV=1 && PF00193:Extracellular link domain	4.37142	7.02093	4.96679	11.4537	4.60835	6.18775	5.44046	3.6632	6.95322	6.2707	31.4629	6.99989	12.1512	8.45934	19.2314	9.57557	10.3053	16.8713	14.7683	15.6609	6.09366	14.5486	0.418848	0.00211323
505156	TMEM131L	NC_037344.1	protein_coding	transmembrane 131 like%2C transcript variant X2 && sp|Q08DV9|T131L_BOVIN Transmembrane protein 131-like OS=Bos taurus OX=9913 GN=TMEM131L PE=2 SV=2 && -	2.83103	2.52297	3.40153	2.66603	2.89004	2.27458	3.6786	2.54669	2.85539	2.81119	6.63988	12.9736	2.84774	3.33515	9.80672	7.91065	3.09145	7.48706	6.44908	7.12061	2.8478	6.76619	0.420888	0.00111003
613811	CXCL12	NC_037355.1	protein_coding	C-X-C motif chemokine ligand 12%2C transcript variant X2 && sp|O62657|SDF1_FELCA Stromal cell-derived factor 1 OS=Felis catus OX=9685 GN=CXCL12 PE=3 SV=1 && -	8.37016	8.01479	6.51647	7.22857	6.23288	7.6399	8.32949	5.4386	7.5325	6.97389	27.6758	24.9038	6.45358	8.0788	26.2898	15.6787	7.26619	19.6777	16.778	18.6804	7.22772	17.1483	0.421484	0.00094122
534206	TUBB6	NC_037351.1	protein_coding	tubulin beta 6 class V && sp|Q2HJ81|TBB6_BOVIN Tubulin beta-6 chain OS=Bos taurus OX=9913 GN=TUBB6 PE=2 SV=1 && PF00091:Tubulin/FtsZ family, GTPase domain|PF03953:Tubulin C-terminal domain	25.4613	20.3814	31.3257	20.6289	26.0686	31.7701	23.4171	19.2013	24.4493	24.2172	65.6478	108.195	28.2209	19.0892	86.9216	68.2081	23.6551	67.3547	55.2883	61.615	24.6921	58.4196	0.422668	0.00154183
404059	IGIP	NC_037334.1	protein_coding	IgA inducing protein && sp|A6NJ69|IGIP_HUMAN IgA-inducing protein homolog OS=Homo sapiens OX=9606 GN=IGIP PE=3 SV=1 && -	3.37682	2.04048	1.88983	2.85399	4.23054	2.72488	4.22256	3.40832	2.54028	3.48806	7.26259	11.5668	5.36236	3.68572	9.41469	8.46458	4.52404	8.06392	6.96937	7.45843	3.07757	7.27725	0.422904	4.28e-05
505671	RFTN2	NC_037329.1	protein_coding	raftlin family member 2%2C transcript variant X3 && sp|Q52LD8|RFTN2_HUMAN Raftlin-2 OS=Homo sapiens OX=9606 GN=RFTN2 PE=1 SV=3 && PF15250:Raftlin	4.99941	3.12555	1.73687	3.96308	2.9109	3.74386	3.20428	3.02994	3.45623	3.37041	12.9543	10.2038	3.6202	4.57738	11.579	6.91199	4.09879	8.9261	7.83892	8.58694	3.35405	7.92975	0.422971	0.000338461
404186	IGFBP6	NC_037332.1	protein_coding	insulin like growth factor binding protein 6 && sp|Q05718|IBP6_BOVIN Insulin-like growth factor-binding protein 6 OS=Bos taurus OX=9913 GN=IGFBP6 PE=2 SV=2 && -	26.0841	35.4432	32.0668	26.5659	43.612	45.9492	39.5845	33.3178	30.04	37.8059	141.531	39.9258	105.495	41.3717	90.7285	72.7105	73.4334	95.6507	82.0809	83.8104	35.0469	82.6738	0.423918	0.000104525
538778	DACT1	NC_037337.1	protein_coding	dishevelled binding antagonist of beta catenin 1%2C transcript variant X1 && sp|Q9NYF0|DACT1_HUMAN Dapper homolog 1 OS=Homo sapiens OX=9606 GN=DACT1 PE=1 SV=2 && PF15268:Dapper	3.55465	3.1863	2.53735	2.51659	3.62268	3.75132	2.19857	2.493	2.94872	2.91643	11.2056	10.7824	2.03905	3.37476	10.994	6.41072	2.7069	8.00902	6.85046	7.67917	2.97256	7.00521	0.424336	0.00174904
532481	SOD3	NC_037333.1	protein_coding	superoxide dismutase 3%2C transcript variant X2 && sp|P08294|SODE_HUMAN Extracellular superoxide dismutase [Cu-Zn] OS=Homo sapiens OX=9606 GN=SOD3 PE=1 SV=2 && PF00080:Copper/zinc superoxide dismutase (SODC)	8.26646	7.75812	7.98946	5.34002	5.33205	9.27564	6.67462	7.15212	7.33852	6.75489	31.5456	18.6431	8.1005	9.1812	25.0943	13.3718	8.64085	19.4297	16.8676	18.5129	7.18819	16.9388	0.424363	0.000774268
281342	MYOC	NC_037343.1	protein_coding	myocilin && sp|Q9XTA3|MYOC_BOVIN Myocilin OS=Bos taurus OX=9913 GN=MYOC PE=2 SV=1 && PF02191:Olfactomedin-like domain	11.7346	13.2301	8.37435	7.77512	7.0799	10.8401	9.48712	9.70311	10.2785	8.97707	36.0054	33.7604	9.38254	10.469	34.8829	21.5715	9.92575	26.3828	22.4043	24.9	9.74799	22.9684	0.424408	0.000858744
515475	TMEM140	NC_037331.1	protein_coding	transmembrane protein 140 && sp|Q9NV12|TM140_HUMAN Transmembrane protein 140 OS=Homo sapiens OX=9606 GN=TMEM140 PE=1 SV=2 && PF14985:TM140 protein family	5.35943	4.45761	3.96869	3.85309	3.53546	5.14626	3.46713	4.76146	4.40971	4.15268	13.688	16.3758	5.1141	3.66323	15.0319	10.7449	4.38867	11.726	9.71028	10.7746	4.31115	10.1217	0.42593	0.000708236
515016	MTUS1	NC_037354.1	protein_coding	microtubule associated scaffold protein 1%2C transcript variant X3 && sp|Q9ULD2|MTUS1_HUMAN Microtubule-associated tumor suppressor 1 OS=Homo sapiens OX=9606 GN=MTUS1 PE=1 SV=2 && -	7.35532	8.18353	5.05953	4.76562	8.41856	6.87393	8.45204	5.804	6.341	6.86283	20.2052	26.3922	7.7261	7.26183	23.2987	17.0591	7.49396	18.1078	15.3963	16.9768	6.81163	15.9918	0.425945	0.000476438
789468	PAIP2B	NC_037338.1	protein_coding	poly(A) binding protein interacting protein 2B%2C transcript variant X1 && sp|Q9ULR5|PAI2B_HUMAN Polyadenylate-binding protein-interacting protein 2B OS=Homo sapiens OX=9606 GN=PAIP2B PE=1 SV=2 && -	4.8639	4.94601	5.27593	6.4207	5.8281	5.37736	5.99134	6.58872	5.37663	6.04124	16.6164	24.5147	4.42642	5.14057	20.5656	14.4706	4.78349	15.1859	12.6745	14.2527	5.67099	13.2631	0.427577	0.00240278
533996	PHLDB1	NC_037342.1	protein_coding	pleckstrin homology like domain family B member 1%2C transcript variant X1 && sp|Q86UU1|PHLB1_HUMAN Pleckstrin homology-like domain family B member 1 OS=Homo sapiens OX=9606 GN=PHLDB1 PE=1 SV=1 && -	8.52784	8.23108	9.40534	7.5738	7.24333	7.34464	7.52582	6.84774	8.43452	7.30707	19.7472	26.5537	14.1577	10.3112	23.1505	20.3557	12.2345	20.1529	17.6925	18.7841	7.84412	18.314	0.428313	3.26e-06
515848	ACBD4	NC_037346.1	protein_coding	acyl-CoA binding domain containing 4%2C transcript variant X2 && sp|Q2KHT9|ACBD4_BOVIN Acyl-CoA-binding domain-containing protein 4 OS=Bos taurus OX=9913 GN=ACBD4 PE=2 SV=1 && -	3.9683	3.22811	3.42051	2.62207	3.90028	3.02004	2.78678	3.48018	3.30975	3.16187	8.27311	14.899	2.62811	3.45904	11.5861	8.76358	3.04357	8.60009	7.31483	8.16908	3.28979	7.67365	0.428713	0.00224764
538147	DGKE	NC_037346.1	protein_coding	diacylglycerol kinase epsilon%2C transcript variant X1 && sp|P52429|DGKE_HUMAN Diacylglycerol kinase epsilon OS=Homo sapiens OX=9606 GN=DGKE PE=1 SV=1 && PF00609:Diacylglycerol kinase accessory domain|PF00130:Phorbol esters/diacylglycerol binding domain (C1 domain)|PF00781:Diacylglycerol kinase catalytic domain	2.74091	2.5077	2.26726	3.3141	2.75982	2.56667	2.4871	2.17017	2.70749	2.65957	7.36468	10.213	3.12076	2.75615	8.78886	6.6669	2.93846	6.8995	5.86366	6.4487	2.61808	6.10607	0.428766	0.000384503
506325	ZMYND11	NC_037340.1	protein_coding	zinc finger MYND-type containing 11%2C transcript variant X5 && sp|Q15326|ZMY11_HUMAN Zinc finger MYND domain-containing protein 11 OS=Homo sapiens OX=9606 GN=ZMYND11 PE=1 SV=2 && PF00439:Bromodomain|PF00855:PWWP domain	18.3984	17.0991	15.4838	21.4911	17.5249	16.7791	17.8756	17.6504	18.1181	18.2642	48.6821	68.0392	23.6132	19.4888	58.3607	45.8262	21.551	46.7782	39.9558	43.6368	17.8685	41.5932	0.429601	0.000188273
537985	H2BC21	NC_037330.1	protein_coding	H2B clustered histone 21 && sp|P0C1H3|H2B1_CHICK Histone H2B 1/2/3/4/6 OS=Gallus gallus OX=9031 GN=H2B-I PE=1 SV=2 && PF00125:Core histone H2A/H2B/H3/H4	44.2235	34.3834	32.012	45.5908	41.9494	36.5813	60.3136	40.7274	39.0524	45.0325	130.525	167.807	39.3838	37.3252	149.166	103.595	38.3545	112.572	93.7601	104.841	41.9866	97.7329	0.429606	0.00152907
507054	IL33	NC_037335.1	protein_coding	interleukin 33%2C transcript variant X3 && sp|O97863|IL33_CANLF Interleukin-33 OS=Canis lupus familiaris OX=9615 GN=IL33 PE=2 SV=1 && PF15095:Interleukin 33	3.36301	2.71114	2.86376	5.35734	2.90752	2.0945	1.69614	2.09586	3.57381	2.83027	17.1708	6.89045	1.64872	1.65786	12.0306	4.26959	1.65329	8.56999	6.84196	7.87969	2.94934	6.8613	0.429851	0.0261391
282716	VDAC3	NC_037354.1	protein_coding	voltage dependent anion channel 3 && sp|Q9MZ13|VDAC3_BOVIN Voltage-dependent anion-selective channel protein 3 OS=Bos taurus OX=9913 GN=VDAC3 PE=2 SV=1 && PF01459:Eukaryotic porin	36.6235	32.3269	23.2549	25.1928	33.7981	30.1597	36.8334	27.1318	29.3495	30.6231	84.1181	125.156	31.5445	31.2729	104.637	78.3505	31.4087	80.273	68.023	75.3459	30.5294	71.013	0.429912	0.000869806
505059	WTIP	NC_037345.1	protein_coding	WT1 interacting protein && sp|A6NIX2|WTIP_HUMAN Wilms tumor protein 1-interacting protein OS=Homo sapiens OX=9606 GN=WTIP PE=1 SV=3 && PF00412:LIM domain	3.53258	4.2692	3.2244	3.6142	3.05893	3.28043	2.30366	2.61473	3.66009	2.97439	11.1126	11.9491	3.14248	2.99891	11.5308	7.54579	3.07069	8.73472	7.30076	8.14678	3.25326	7.55326	0.430709	0.00119474
518798	PTPN14	NC_037343.1	protein_coding	protein tyrosine phosphatase non-receptor type 14 && sp|Q15678|PTN14_HUMAN Tyrosine-protein phosphatase non-receptor type 14 OS=Homo sapiens OX=9606 GN=PTPN14 PE=1 SV=2 && -	10.3124	13.4855	9.62877	14.1892	13.8915	11.2109	12.5167	10.0319	11.904	12.368	38.5576	41.7879	15.0722	11.8904	40.1728	28.4301	13.4813	31.8059	26.827	29.4962	11.9539	27.7521	0.430738	0.000301955
280692	HP	NC_037345.1	protein_coding	haptoglobin && sp|Q2TBU0|HPT_BOVIN Haptoglobin OS=Bos taurus OX=9913 GN=HP PE=2 SV=1 && PF00089:Trypsin	3.25882	4.69751	5.49993	5.89178	1.85383	1.49924	4.84571	4.10386	4.83701	3.63889	24.9381	7.82531	2.08338	2.73943	16.3817	4.95434	2.41141	11.6156	9.39654	10.7936	4.01266	9.31393	0.430823	0.0347928
540904	SMARCA2	NC_037335.1	protein_coding	SWI/SNF related%2C matrix associated%2C actin dependent regulator of chromatin%2C subfamily a%2C member 2%2C transcript variant X5 && sp|P51531|SMCA2_HUMAN Probable global transcription activator SNF2L2 OS=Homo sapiens OX=9606 GN=SMARCA2 PE=1 SV=2 && PF14619:Snf2-ATP coupling, chromatin remodelling complex|PF07533:BRK domain|PF00176:SNF2 family N-terminal domain|PF00439:Bromodomain|PF08880:QLQ|PF…	14.653	14.7405	14.4851	11.3512	14.0091	12.9694	14.9391	12.4626	13.8075	13.1463	35.9216	54.0382	14.7118	17.7342	44.9799	34.375	16.223	34.8905	30.6015	33.4771	13.6564	31.6953	0.430864	0.000280757
524694	PALD1	NC_037355.1	protein_coding	phosphatase domain containing paladin 1%2C transcript variant X1 && sp|Q9ULE6|PALD_HUMAN Paladin OS=Homo sapiens OX=9606 GN=PALD1 PE=1 SV=3 && -	3.74256	4.14487	3.20442	3.74526	2.49779	2.66678	3.14667	3.09516	3.70928	3.03033	9.38624	13.1531	3.18	3.77335	11.2697	8.16655	3.47667	8.57311	7.37317	8.15247	3.29831	7.65043	0.431127	0.00071334
510316	DCAF8	NC_037330.1	protein_coding	DDB1 and CUL4 associated factor 8 && sp|Q5TAQ9|DCAF8_HUMAN DDB1- and CUL4-associated factor 8 OS=Homo sapiens OX=9606 GN=DCAF8 PE=1 SV=1 && PF00400:WD domain, G-beta repeat	10.0999	11.0012	9.78418	9.80484	11.3147	10.8565	11.593	10.542	10.1725	10.8222	27.5817	43.8868	11.5695	10.957	35.7343	27.7282	11.2633	27.6794	23.4988	25.9459	10.5991	24.5845	0.43113	0.000724008
541150	RSBN1L	NC_037331.1	protein_coding	round spermatid basic protein 1 like%2C transcript variant X1 && sp|Q6PCB5|RSBNL_HUMAN Lysine-specific demethylase RSBN1L OS=Homo sapiens OX=9606 GN=RSBN1L PE=1 SV=2 && -	3.26429	3.04253	1.98797	3.57595	3.14007	2.76435	3.19401	3.27482	2.96769	3.18984	8.76384	11.5975	3.23724	3.65964	10.1807	7.41738	3.44844	7.8662	6.81456	7.48778	3.04015	7.04733	0.431391	0.000355907
504847	CCNI	NC_037333.1	protein_coding	cyclin I && sp|Q14094|CCNI_HUMAN Cyclin-I OS=Homo sapiens OX=9606 GN=CCNI PE=1 SV=1 && PF00134:Cyclin, N-terminal domain	66.6148	59.3459	42.6964	63.0035	54.1255	53.1023	53.437	45.5435	57.9152	53.8423	144.871	208.85	75.768	58.3655	176.861	142.309	67.0667	143.163	121.964	132.943	54.9626	127.216	0.432042	0.000186956
100849002	SMIM10L1	NC_037332.1	protein_coding	small integral membrane protein 10 like 1 && sp|P0DMW3|SIML1_HUMAN Small integral membrane protein 10-like protein 1 OS=Homo sapiens OX=9606 GN=SMIM10L1 PE=4 SV=2 && -	19.0899	18.801	13.6667	16.4945	20.8041	18.4497	19.8575	17.3061	17.013	18.5824	49.0582	69.3032	22.098	19.5968	59.1807	45.7006	20.8474	46.8198	40.014	43.8474	18.0065	41.6466	0.432364	0.00029471
539109	MMP11	NC_037344.1	protein_coding	matrix metallopeptidase 11 && sp|P24347|MMP11_HUMAN Stromelysin-3 OS=Homo sapiens OX=9606 GN=MMP11 PE=1 SV=3 && PF00413:Matrixin|PF00045:Hemopexin	2.96982	3.53226	2.4214	1.94918	3.7991	3.63991	4.34085	3.0439	2.71817	3.35459	6.88177	13.6852	3.18358	4.48056	10.2835	8.43437	3.83207	7.91683	7.05777	7.7029	3.17692	7.34585	0.432478	0.00067373
506281	IDO1	NC_037354.1	protein_coding	indoleamine 2%2C3-dioxygenase 1 && sp|P14902|I23O1_HUMAN Indoleamine 2,3-dioxygenase 1 OS=Homo sapiens OX=9606 GN=IDO1 PE=1 SV=1 && PF01231:Indoleamine 2,3-dioxygenase	4.75757	3.40901	5.78843	8.96641	2.00085	3.47756	3.08639	4.25171	5.73036	4.35658	30.3557	5.53066	3.59287	3.92459	17.9432	4.56176	3.75873	13.1597	10.851	12.2694	4.58249	10.5948	0.432524	0.0435044
107131177	SYNE1	NC_037336.1	protein_coding	spectrin repeat containing nuclear envelope protein 1%2C transcript variant X21 && sp|Q8NF91|SYNE1_HUMAN Nesprin-1 OS=Homo sapiens OX=9606 GN=SYNE1 PE=1 SV=4 && PF00307:Calponin homology (CH) domain|PF00435:Spectrin repeat|PF10541:Nuclear envelope localisation domain	3.28654	2.61625	3.04495	3.59313	2.90721	2.60917	2.82372	3.10597	3.13522	3.00784	8.30125	10.571	4.39323	3.67558	9.4361	7.48209	4.03441	7.75514	6.73525	7.27542	3.013	6.96594	0.432533	4.19e-05
613960	GKAP1	NC_037335.1	protein_coding	G kinase anchoring protein 1 && sp|Q32LE2|GKAP1_BOVIN G kinase-anchoring protein 1 OS=Bos taurus OX=9913 GN=GKAP1 PE=2 SV=2 && -	5.72568	4.33937	3.67936	6.55084	5.63514	5.46839	3.94119	5.03092	5.07381	5.3253	12.2082	21.7662	4.90329	6.06778	16.9872	13.3347	5.48553	12.9592	11.2364	12.3865	5.077	11.7335	0.432693	0.000976971
281168	FMOD	NC_037343.1	protein_coding	fibromodulin%2C transcript variant X1 && sp|P13605|FMOD_BOVIN Fibromodulin OS=Bos taurus OX=9913 GN=FMOD PE=1 SV=2 && PF01462:Leucine rich repeat N-terminal domain|PF13855:Leucine rich repeat	43.4164	34.1325	37.6529	33.2538	32.253	57.948	30.0946	36.0012	37.1139	37.9101	107.547	129.566	56.5895	46.2148	118.557	93.0779	51.4021	97.901	84.9794	91.6949	37.9776	87.753	0.432779	4.5e-05
281529	THBD	NC_037340.1	protein_coding	thrombomodulin && sp|Q5W7P8|TRBM_CANLF Thrombomodulin OS=Canis lupus familiaris OX=9615 GN=THBD PE=2 SV=1 && PF00059:Lectin C-type domain|PF09064:Thrombomodulin like fifth domain, EGF-like|PF07645:Calcium-binding EGF domain	5.89244	6.97315	7.72855	6.09669	6.88413	6.36985	5.54397	5.91985	6.67271	6.1629	33.7446	10.114	8.27488	8.04775	21.9293	9.19441	8.16131	17.3778	15.0453	16.4221	6.42442	14.8311	0.433171	0.00461255
282001	PRKCA	NC_037346.1	protein_coding	protein kinase C alpha%2C transcript variant X1 && sp|P04409|KPCA_BOVIN Protein kinase C alpha type OS=Bos taurus OX=9913 GN=PRKCA PE=1 SV=3 && PF00130:Phorbol esters/diacylglycerol binding domain (C1 domain)|PF00168:C2 domain|PF00069:Protein kinase domain	3.88943	4.58332	5.82713	4.15106	6.17162	5.20562	6.60034	5.41749	4.61273	5.50923	13.3821	22.6648	3.93893	6.02935	18.0234	13.3018	4.98414	13.3286	11.5038	12.8077	5.1968	11.9965	0.433194	0.00185028
789054	SESTD1	NC_037329.1	protein_coding	SEC14 and spectrin domain containing 1%2C transcript variant X3 && sp|Q86VW0|SESD1_HUMAN SEC14 domain and spectrin repeat-containing protein 1 OS=Homo sapiens OX=9606 GN=SESTD1 PE=1 SV=2 && -	2.66657	2.54265	2.19363	4.36748	3.39977	3.40583	3.58069	2.65532	2.94258	3.48182	9.87001	10.0837	3.94533	4.31706	9.97684	7.0145	4.1312	7.96634	7.05402	7.63858	3.12363	7.19975	0.433853	6.48e-05
513951	FBXO31	NC_037345.1	protein_coding	F-box protein 31%2C transcript variant X1 && sp|Q3TQF0|FBX31_MOUSE F-box only protein 31 OS=Mus musculus OX=10090 GN=Fbxo31 PE=1 SV=1 && PF12937:F-box-like	3.53603	4.09532	3.82306	4.43841	4.31479	4.45617	4.34373	3.81554	3.9732	4.27373	10.2201	16.8148	5.01583	4.01833	13.5174	10.9153	4.51708	10.6836	9.01726	9.9173	4.107	9.4637	0.433974	0.000599036
515773	CYB5R3	NC_037332.1	protein_coding	cytochrome b5 reductase 3%2C transcript variant X2 && sp|P07514|NB5R3_BOVIN NADH-cytochrome b5 reductase 3 OS=Bos taurus OX=9913 GN=CYB5R3 PE=1 SV=3 && PF00175:Oxidoreductase NAD-binding domain|PF00970:Oxidoreductase FAD-binding domain	38.0011	40.7956	35.8939	37.6039	41.4246	41.4112	51.0884	45.2357	38.0736	43.3528	107.999	165.249	50.0781	39.9474	136.624	107.664	45.0127	107.776	90.8185	99.9797	41.2881	95.1149	0.434086	0.000563674
282092	TIMP1	NC_037357.1	protein_coding	TIMP metallopeptidase inhibitor 1 && sp|P20414|TIMP1_BOVIN Metalloproteinase inhibitor 1 OS=Bos taurus OX=9913 GN=TIMP1 PE=1 SV=1 && PF00965:Tissue inhibitor of metalloproteinase	27.6992	27.2001	21.6816	17.5396	20.9371	25.0096	19.1694	24.4697	23.5301	21.4251	79.5549	73.7241	27.7225	24.014	76.6395	50.7233	25.8682	60.3338	51.2539	56.331	22.8662	52.6165	0.434581	0.000331309
516087	SCARA5	NC_037335.1	protein_coding	scavenger receptor class A member 5 && sp|A5PJQ2|SCAR5_BOVIN Scavenger receptor class A member 5 OS=Bos taurus OX=9913 GN=SCARA5 PE=2 SV=1 && PF01391:Collagen triple helix repeat (20 copies)|PF00530:Scavenger receptor cysteine-rich domain	5.29259	6.71437	6.40976	15.1485	28.0781	18.1308	14.2115	14.2984	8.39132	17.9735	71.6633	7.98348	17.5688	34.3276	39.8234	12.7761	25.9482	32.4052	32.8858	34.2733	13.4649	30.9655	0.434834	0.00951311
513471	PWWP3A	NC_037334.1	protein_coding	PWWP domain containing 3A%2C DNA repair factor%2C transcript variant X1 && sp|Q08DK9|PWP3A_BOVIN PWWP domain-containing DNA repair factor 3A OS=Bos taurus OX=9913 GN=PWWP3A PE=2 SV=1 && -	4.97574	4.83623	4.67044	3.7249	4.61363	4.22896	4.56802	4.00863	4.55183	4.22883	11.4002	17.8588	4.85466	4.91649	14.6295	11.3567	4.88557	11.3712	9.75754	10.7319	4.44072	10.1763	0.43638	0.000555392
538821	COQ10A	NC_037332.1	protein_coding	coenzyme Q10A && sp|Q96MF6|CQ10A_HUMAN Coenzyme Q-binding protein COQ10 homolog A, mitochondrial OS=Homo sapiens OX=9606 GN=COQ10A PE=2 SV=2 && PF03364:Polyketide cyclase / dehydrase and lipid transport	4.87055	4.40615	3.178	4.9027	4.19434	4.06154	4.73733	5.2157	4.33935	4.62232	12.4954	15.1243	6.53542	5.33198	13.8099	10.8299	5.9337	11.385	9.87177	10.6594	4.4528	10.1977	0.436648	4.18e-05
281216	GUCY1A1	NC_037344.1	protein_coding	guanylate cyclase 1 soluble subunit alpha 1 && sp|P19687|GCYA1_BOVIN Guanylate cyclase soluble subunit alpha-1 OS=Bos taurus OX=9913 GN=GUCY1A1 PE=1 SV=1 && PF00211:Adenylate and Guanylate cyclase catalytic domain|PF07701:Heme NO binding associated	3.1983	2.15592	2.54692	1.99498	2.05039	2.74912	2.7088	2.15077	2.47403	2.33081	8.87834	7.69124	2.43362	2.87298	8.28479	5.06243	2.6533	6.3344	5.46905	6.0322	2.436	5.57124	0.437247	0.000570316
505691	CDKN2C	NC_037330.1	protein_coding	cyclin dependent kinase inhibitor 2C && sp|P42773|CDN2C_HUMAN Cyclin-dependent kinase 4 inhibitor C OS=Homo sapiens OX=9606 GN=CDKN2C PE=1 SV=1 && PF13857:Ankyrin repeats (many copies)	4.83913	5.10411	5.51094	3.71319	6.87406	6.17216	7.60159	5.43819	4.79184	5.95984	14.7264	21.6344	5.74639	7.4392	18.1804	13.6904	6.5928	14.0357	12.3866	13.5454	5.6005	12.7978	0.437616	0.000353368
512959	HDGFL2	NC_037334.1	protein_coding	HDGF like 2%2C transcript variant X1 && sp|Q7Z4V5|HDGR2_HUMAN Hepatoma-derived growth factor-related protein 2 OS=Homo sapiens OX=9606 GN=HDGFL2 PE=1 SV=1 && PF11467:Lens epithelium-derived growth factor (LEDGF)|PF00855:PWWP domain	9.31925	10.3498	11.8464	9.38361	12.8786	11.2135	12.7067	9.704	10.2248	11.1773	22.7748	46.1055	13.122	12.6429	34.4401	29.6137	12.8825	27.3341	23.6613	25.8171	10.8804	24.8394	0.438029	0.000618095
514372	MAGED2	NC_037357.1	protein_coding	MAGE family member D2%2C transcript variant X3 && sp|Q9UNF1|MAGD2_HUMAN Melanoma-associated antigen D2 OS=Homo sapiens OX=9606 GN=MAGED2 PE=1 SV=2 && PF01454:MAGE family	11.3404	9.16708	7.20555	7.0029	8.16931	8.53707	8.30421	7.1081	8.67899	7.82432	23.5235	30.8315	9.75908	9.24491	27.1775	20.2953	9.50199	21.3714	18.3398	20.1073	8.3338	19.0152	0.43827	0.000318917
514969	ACOX2	NC_037349.1	protein_coding	acyl-CoA oxidase 2%2C transcript variant X7 && sp|Q99424|ACOX2_HUMAN Peroxisomal acyl-coenzyme A oxidase 2 OS=Homo sapiens OX=9606 GN=ACOX2 PE=1 SV=1 && PF01756:Acyl-CoA oxidase|PF14749:Acyl-coenzyme A oxidase N-terminal	5.10149	4.28219	5.777	3.6475	4.2734	5.10051	4.75121	3.09104	4.70204	4.17273	11.0873	18.3692	5.71527	3.64443	14.7282	12.0422	4.67985	11.7239	9.70405	10.7089	4.48991	10.2403	0.438453	0.000992263
538392	CDC42BPA	NC_037343.1	protein_coding	CDC42 binding protein kinase alpha%2C transcript variant X8 && sp|Q5VT25|MRCKA_HUMAN Serine/threonine-protein kinase MRCK alpha OS=Homo sapiens OX=9606 GN=CDC42BPA PE=1 SV=1 && PF00780:CNH domain|PF08826:DMPK coiled coil domain like|PF15796:KELK-motif containing domain of MRCK Ser/Thr protein kinase|PF00069:Protein kinase domain|PF00130:Phorbol esters/diacylglycerol binding domain (C1 domain)	3.96445	3.27154	4.27	4.90174	5.20799	4.27754	3.85463	4.29739	4.10193	4.50786	12.8197	16.2753	3.61936	4.91474	14.5475	9.94734	4.26705	10.9048	9.40727	10.4353	4.26551	9.71383	0.439117	0.00092417
533916	ECM2	NC_037335.1	protein_coding	extracellular matrix protein 2%2C transcript variant X1 && sp|Q3MHH9|ECM2_BOVIN Extracellular matrix protein 2 OS=Bos taurus OX=9913 GN=ECM2 PE=2 SV=1 && PF13855:Leucine rich repeat|PF00093:von Willebrand factor type C domain	19.2411	16.5427	13.8682	18.3498	19.3788	19.7836	15.9862	11.5975	17.0004	17.0192	72.2779	35.2576	22.6758	23.9916	53.7677	28.9667	23.3337	43.4037	38.5507	41.5941	16.8767	38.382	0.439705	0.000439449
768234	CSNK1E	NC_037332.1	protein_coding	casein kinase 1 epsilon%2C transcript variant X2 && sp|P49674|KC1E_HUMAN Casein kinase I isoform epsilon OS=Homo sapiens OX=9606 GN=CSNK1E PE=1 SV=1 && -	4.72973	4.41845	5.06846	4.26842	4.55378	5.36492	4.25869	3.7944	4.62126	4.44804	12.2113	15.9801	6.61569	5.07569	14.0957	11.2979	5.84569	11.6024	9.97071	10.7957	4.55262	10.3491	0.439905	7.32e-05
512171	ADAMTS1	NC_037328.1	protein_coding	ADAM metallopeptidase with thrombospondin type 1 motif 1 && sp|Q9UHI8|ATS1_HUMAN A disintegrin and metalloproteinase with thrombospondin motifs 1 OS=Homo sapiens OX=9606 GN=ADAMTS1 PE=1 SV=4 && PF01562:Reprolysin family propeptide|PF05986:ADAM-TS Spacer 1|PF01421:Reprolysin (M12B) family zinc metalloprotease|PF00090:Thrombospondin type 1 domain|PF17771:ADAM cysteine-rich domain	5.66686	12.0689	5.81091	4.70797	3.53878	4.43091	2.62214	3.56085	7.06366	3.77213	26.9636	13.4272	3.21327	4.63506	20.1954	8.32022	3.92417	14.5347	12.0598	13.6869	5.32431	12.096	0.44017	0.0155865
286764	PARP1	NC_037343.1	protein_coding	poly(ADP-ribose) polymerase 1%2C transcript variant X1 && sp|P18493|PARP1_BOVIN Poly [ADP-ribose] polymerase 1 OS=Bos taurus OX=9913 GN=PARP1 PE=2 SV=2 && PF00533:BRCA1 C Terminus (BRCT) domain|PF00645:Poly(ADP-ribose) polymerase and DNA-Ligase Zn-finger region|PF05406:WGR domain|PF00644:Poly(ADP-ribose) polymerase catalytic domain|PF02877:Poly(ADP-ribose) polymerase, regulatory domain|PF08063:PA…	11.3468	12.0455	11.8647	9.62941	11.1867	11.0281	12.3982	11.6936	11.2216	11.1872	31.871	42.3717	12.2772	12.9741	37.1214	27.3244	12.6256	28.84	24.8735	27.3231	11.3602	25.7602	0.440998	0.000374987
519085	CLCC1	NC_037330.1	protein_coding	chloride channel CLIC like 1%2C transcript variant X1 && sp|Q1LZF8|CLCC1_BOVIN Chloride channel CLIC-like protein 1 OS=Bos taurus OX=9913 GN=CLCC1 PE=2 SV=1 && PF05934:Mid-1-related chloride channel (MCLC)	11.6722	10.5625	8.99418	11.8931	11.3995	9.43157	9.45878	10.7649	10.7805	10.5896	31.4223	39.2227	10.3114	11.4137	35.3225	24.7671	10.8625	26.9855	23.0925	25.5385	10.5547	23.8939	0.441732	0.000678944
515576	DCHS1	NC_037342.1	protein_coding	dachsous cadherin-related 1 && sp|E9PVD3|PCD16_MOUSE Protocadherin-16 OS=Mus musculus OX=10090 GN=Dchs1 PE=1 SV=1 && PF00028:Cadherin domain	3.21295	3.39622	2.95923	3.01661	2.60851	3.11309	2.70416	2.50279	3.14626	2.78903	8.14873	11.1657	3.13982	3.17568	9.65723	7.15277	3.15775	7.48476	6.40749	7.05744	2.94489	6.65474	0.442525	0.000536964
540436	HID1	NC_037346.1	protein_coding	HID1 domain containing%2C transcript variant X1 && sp|Q8IV36|HID1_HUMAN Protein HID1 OS=Homo sapiens OX=9606 GN=HID1 PE=1 SV=1 && PF12722:High-temperature-induced dauer-formation protein	5.05851	4.4402	3.26379	4.28557	3.38452	3.65496	2.7829	2.53816	4.26202	3.32922	11.7166	13.7736	3.24133	3.53159	12.7451	8.50746	3.38646	9.57718	8.06578	9.00164	3.69998	8.35467	0.442864	0.00160525
281427	PRNP	NC_037340.1	protein_coding	prion protein%2C transcript variant 1 && sp|Q5UAF1|PRIO_BISBI Major prion protein OS=Bison bison OX=9901 GN=PRNP PE=3 SV=1 && PF00377:Prion/Doppel alpha-helical domain|PF11587:Major prion protein bPrPp - N terminal	19.7982	20.1491	16.8144	24.7064	20.8415	22.6279	17.3782	21.0988	20.367	21.3305	60.7233	64.3307	31.7529	22.7104	62.527	48.0418	27.2316	52.269	44.8793	48.4089	20.5112	46.2875	0.443126	3.62e-05
513266	CD209	NC_037334.1	protein_coding	CD209 molecule && sp|Q8MIS5|209L2_MACMU CD209 antigen-like protein 2 OS=Macaca mulatta OX=9544 GN=CD209L2 PE=1 SV=1 && PF00059:Lectin C-type domain	7.28971	9.16123	9.26916	14.9162	7.88679	14.3244	11.3677	11.3778	10.1591	11.9746	68.9843	5.57505	12.6672	13.9161	37.2797	9.12114	13.2917	29.0755	25.2857	27.6845	10.7727	24.2881	0.443538	0.0360605
513125	ATN1	NC_037332.1	protein_coding	atrophin 1 && sp|P54259|ATN1_HUMAN Atrophin-1 OS=Homo sapiens OX=9606 GN=ATN1 PE=1 SV=3 && PF03154:Atrophin-1 family	15.0474	15.6137	17.0776	14.6566	18.0729	15.5252	14.731	13.4163	15.5988	15.2804	41.7291	59.6763	15.6532	17.5992	50.7027	37.6647	16.6262	39.0195	33.6644	37.0721	15.502	34.9407	0.443665	0.000580884
510159	MAPRE2	NC_037351.1	protein_coding	microtubule associated protein RP/EB family member 2%2C transcript variant X1 && sp|Q3SZP2|MARE2_BOVIN Microtubule-associated protein RP/EB family member 2 OS=Bos taurus OX=9913 GN=MAPRE2 PE=2 SV=1 && -	13.7798	14.4575	11.8222	15.6152	13.0247	13.3766	16.4889	11.5367	13.9187	14.0084	37.0728	53.269	16.2369	12.1425	45.1709	34.7529	14.1897	35.5262	29.6803	32.7784	13.8029	31.082	0.44408	0.00077591
520070	CD248	NC_037356.1	protein_coding	CD248 molecule && sp|Q9HCU0|CD248_HUMAN Endosialin OS=Homo sapiens OX=9606 GN=CD248 PE=1 SV=1 && PF00059:Lectin C-type domain|PF14670:Coagulation Factor Xa inhibitory site	4.62997	7.24879	5.16757	4.57197	6.61788	7.85812	7.80026	4.70571	5.40458	6.31079	26.1483	10.1853	9.25446	9.40212	18.1668	9.71986	9.32829	15.196	13.7475	14.6314	6.03156	13.578	0.444216	0.000442888
508656	CD276	NC_037337.1	protein_coding	CD276 molecule%2C transcript variant X4 && sp|Q5ZPR3|CD276_HUMAN CD276 antigen OS=Homo sapiens OX=9606 GN=CD276 PE=1 SV=1 && -	3.61749	3.72529	4.04281	4.20093	4.19346	4.91509	3.42366	4.08309	3.89663	4.16325	13.2365	9.40779	7.47736	5.71209	11.3221	8.44258	6.59473	10.0405	8.95843	9.43117	4.02617	9.06233	0.444276	1.32e-06
613582	CDR2L	NC_037346.1	protein_coding	cerebellar degeneration related protein 2 like && sp|A2A6T1|CDR2L_MOUSE Cerebellar degeneration-related protein 2-like OS=Mus musculus OX=10090 GN=Cdr2l PE=1 SV=1 && -	6.02723	5.94027	5.06315	4.25886	4.44657	4.71364	5.39066	4.02646	5.32238	4.56724	14.9776	16.8672	5.19109	6.73284	15.9224	11.0292	5.96196	12.3453	10.9422	11.9382	4.97564	11.1908	0.44462	0.000184513
510833	COL3A1	NC_037329.1	protein_coding	collagen type III alpha 1 chain && sp|P02461|CO3A1_HUMAN Collagen alpha-1(III) chain OS=Homo sapiens OX=9606 GN=COL3A1 PE=1 SV=4 && PF01410:Fibrillar collagen C-terminal domain|PF00093:von Willebrand factor type C domain|PF01391:Collagen triple helix repeat (20 copies)	279.952	356.432	305.533	319.534	500.233	623.768	426.354	366.634	315.363	447.304	1578.2	749.826	482.637	817.878	1164.01	616.231	650.257	936.888	907.136	958.511	394.111	886.158	0.444741	0.000174053
522864	ATOSA	NC_037337.1	protein_coding	atos homolog A%2C transcript variant X10 && sp|Q32MH5|F214A_HUMAN Protein FAM214A OS=Homo sapiens OX=9606 GN=FAM214A PE=1 SV=2 && -	6.89887	7.04341	6.76077	6.67787	6.50321	6.30709	7.45445	5.4088	6.84523	6.47028	16.436	25.2637	7.56506	8.25809	20.8499	16.4144	7.91157	16.4216	14.3807	15.6745	6.637	14.9176	0.444912	0.00025627
504970	TMEM220	NC_037346.1	protein_coding	transmembrane protein 220%2C transcript variant X2 && sp|Q8BP07|TM220_MOUSE Transmembrane protein 220 OS=Mus musculus OX=10090 GN=Tmem220 PE=2 SV=1 && PF15071:Transmembrane family 220, helix	3.85177	4.09298	2.8431	3.02495	2.34482	2.42127	2.86887	1.38534	3.4532	2.40905	8.07386	10.2042	3.57758	2.90034	9.13903	6.89089	3.23896	7.28521	6.18899	6.779	2.86953	6.42781	0.446425	0.00044038
505840	RILPL1	NC_037344.1	protein_coding	Rab interacting lysosomal protein like 1%2C transcript variant X2 && sp|Q17QG3|RIPL1_BOVIN RILP-like protein 1 OS=Bos taurus OX=9913 GN=RILPL1 PE=2 SV=1 && PF09744:JNK_SAPK-associated protein-1|PF11461:Rab interacting lysosomal protein	8.755	7.6114	6.36645	6.5958	6.76777	5.83835	5.66114	6.35597	7.33216	6.24381	18.2373	24.7159	8.82855	6.11749	21.4766	16.7722	7.47302	17.2606	14.4748	15.8752	6.75279	15.1232	0.446519	0.000409058
510666	BMI1	NC_037340.1	protein_coding	BMI1 proto-oncogene%2C polycomb ring finger%2C transcript variant X4 && sp|Q32KX7|BMI1_BOVIN Polycomb complex protein BMI-1 OS=Bos taurus OX=9913 GN=BMI1 PE=2 SV=1 && PF16207:RAWUL domain RING finger- and WD40-associated ubiquitin-like|PF13923:Zinc finger, C3HC4 type (RING finger)	8.00868	6.84664	5.90801	10.2373	7.42612	7.86073	6.48604	7.36672	7.75016	7.87538	21.3429	27.6319	7.89579	8.79539	24.4874	17.7638	8.34559	18.9569	16.4165	18.0307	7.57658	16.9667	0.446556	0.000439373
509606	PODN	NC_037330.1	protein_coding	podocan%2C transcript variant X2 && sp|Q7Z5L7|PODN_HUMAN Podocan OS=Homo sapiens OX=9606 GN=PODN PE=1 SV=2 && -	20.9277	16.5645	18.4827	13.7451	16.8409	19.4001	13.8422	18.6055	17.43	16.4868	82.2897	37.3018	13.4962	22.2971	59.7957	25.399	17.8966	44.3625	38.8462	43.0361	17.2325	38.4721	0.447923	0.00493237
533510	KLHL24	NC_037328.1	protein_coding	kelch like family member 24%2C transcript variant X5 && sp|Q6TFL4|KLH24_HUMAN Kelch-like protein 24 OS=Homo sapiens OX=9606 GN=KLHL24 PE=1 SV=1 && PF01344:Kelch motif|PF07707:BTB And C-terminal Kelch|PF00651:BTB/POZ domain	6.99935	6.96858	5.22444	10.4186	10.4772	10.0079	11.1923	7.84223	7.40274	9.98767	22.8881	31.1551	9.18127	11.8164	27.0216	20.1682	10.4988	21.0748	18.7602	20.4125	8.65211	19.2977	0.44835	0.000242373
516122	CERCAM	NC_037338.1	protein_coding	cerebral endothelial cell adhesion molecule && sp|A7MB73|GT253_BOVIN Probable inactive glycosyltransferase 25 family member 3 OS=Bos taurus OX=9913 GN=CERCAM PE=2 SV=1 && PF01755:Glycosyltransferase family 25 (LPS biosynthesis protein)|PF13704:Glycosyl transferase family 2	5.87983	5.9372	6.47333	4.51821	6.00969	9.74629	7.51533	5.90513	5.70214	6.73893	23.3734	15.8553	8.98648	8.84564	19.6143	12.4209	8.91606	16.0717	14.2652	15.335	6.44261	14.3684	0.448387	9.06e-05
513597	MYOF	NC_037353.1	protein_coding	myoferlin%2C transcript variant X1 && sp|Q9NZM1|MYOF_HUMAN Myoferlin OS=Homo sapiens OX=9606 GN=MYOF PE=1 SV=1 && PF08165:FerA (NUC095) domain|PF16165:Ferlin C-terminus|PF00168:C2 domain|PF08150:FerB (NUC096) domain|PF08151:FerI (NUC094) domain	9.33483	8.99776	11.1259	6.92431	8.47196	9.0391	9.54795	7.61702	9.09571	8.32007	25.3596	27.3823	12.7057	11.5403	26.3709	20.044	12.123	21.8159	19.247	20.6718	8.84746	19.726	0.448517	2.02e-05
100848714	TMSB15B	NC_037357.1	lncRNA	thymosin beta 15B && sp|P0CG34|TB15A_HUMAN Thymosin beta-15A OS=Homo sapiens OX=9606 GN=TMSB15A PE=1 SV=1 && -	6.45723	5.18471	3.14307	1.84591	2.25337	4.95152	3.70016	3.35074	4.15773	3.22034	10.6904	10.9413	5.58778	6.44525	10.8158	8.26451	6.01651	9.07315	8.41618	8.89611	3.82648	8.5147	0.449397	9.18e-06
521172	TMEM245	NC_037335.1	protein_coding	transmembrane protein 245%2C transcript variant X1 && sp|E1BD52|TM245_BOVIN Transmembrane protein 245 OS=Bos taurus OX=9913 GN=TMEM245 PE=3 SV=1 && -	4.76516	3.93262	4.17848	6.13408	5.66588	4.86511	5.87915	6.24761	4.75259	5.75837	14.1696	17.531	6.65284	6.75161	15.8503	12.0919	6.70223	12.7845	11.2763	12.1911	5.2179	11.6001	0.449814	7.22e-05
510559	LTBP1	NC_037338.1	protein_coding	latent transforming growth factor beta binding protein 1%2C transcript variant X1 && sp|Q14766|LTBP1_HUMAN Latent-transforming growth factor beta-binding protein 1 OS=Homo sapiens OX=9606 GN=LTBP1 PE=1 SV=4 && -	7.79096	7.44843	6.16426	5.12079	5.28067	5.65454	4.92787	5.57897	6.63111	5.31257	31.4415	9.44655	5.7092	7.72737	20.444	7.57787	6.71828	15.5324	13.5812	14.9537	5.99102	13.3132	0.450005	0.00968727
767885	KLC4	NC_037350.1	protein_coding	kinesin light chain 4%2C transcript variant X4 && sp|Q2HJJ0|KLC4_BOVIN Kinesin light chain 4 OS=Bos taurus OX=9913 GN=KLC4 PE=2 SV=2 && PF13424:Tetratricopeptide repeat	4.38773	3.85141	4.35974	3.89055	5.17991	4.667	4.41354	3.93141	4.12236	4.41648	10.2942	17.0262	5.27941	3.93647	13.6602	11.1528	4.60794	10.8666	9.13409	10.0393	4.32201	9.59974	0.450222	0.000770292
509230_1	CD99	NC_082638.1	protein_coding	CD99 molecule && sp|P14209|CD99_HUMAN CD99 antigen OS=Homo sapiens OX=9606 GN=CD99 PE=1 SV=1 && PF12301:CD99 antigen like protein 2	5.90802	4.21076	13.1621	25.4025	15.7143	15.1288	6.70394	13.2369	12.1708	15.2373	35.4911	28.4941	39.0685	3.22547	31.9926	33.7813	21.147	34.3512	26.5698	27.6544	12.6875	28.1775	0.450272	0.000635329
788858	LIX1L	NC_037330.1	protein_coding	limb and CNS expressed 1 like && sp|Q8IVB5|LIX1L_HUMAN LIX1-like protein OS=Homo sapiens OX=9606 GN=LIX1L PE=2 SV=1 && PF14954:Limb expression 1	10.3906	8.77067	6.1611	8.20257	6.03406	8.5486	6.05043	6.31508	8.38124	7.03015	23.0987	25.3163	7.30441	10.3285	24.2075	16.3104	8.81648	18.5732	16.512	18.0511	7.58846	16.8519	0.450304	0.000300794
618793	FOXO4	NC_037357.1	protein_coding	forkhead box O4 && sp|P98177|FOXO4_HUMAN Forkhead box protein O4 OS=Homo sapiens OX=9606 GN=FOXO4 PE=1 SV=5 && PF16676:Transactivation domain of FOXO protein family|PF00250:Forkhead domain	7.3511	7.3323	6.75876	7.37768	7.87652	6.66698	7.81056	6.45229	7.20496	7.23681	15.8082	27.7506	10.0684	7.30683	21.7794	18.9095	8.6876	17.8757	15.2335	16.5427	7.2068	15.9963	0.45053	0.000306885
540216	TUBG2	NC_037346.1	protein_coding	tubulin gamma 2 && sp|Q32KM1|TBG2_BOVIN Tubulin gamma-2 chain OS=Bos taurus OX=9913 GN=TUBG2 PE=2 SV=1 && PF00091:Tubulin/FtsZ family, GTPase domain|PF03953:Tubulin C-terminal domain	3.432	3.08759	2.43233	2.77977	4.39321	3.47551	4.84243	3.61846	2.93293	3.82188	7.53108	12.6391	4.96902	4.58707	10.0851	8.80404	4.77804	8.37972	7.43155	7.96226	3.48161	7.71669	0.451179	7.77e-05
513148	DHX35	NC_037340.1	protein_coding	DEAH-box helicase 35 && sp|Q9H5Z1|DHX35_HUMAN Probable ATP-dependent RNA helicase DHX35 OS=Homo sapiens OX=9606 GN=DHX35 PE=1 SV=2 && PF04408:Helicase associated domain (HA2)|PF07717:Oligonucleotide/oligosaccharide-binding (OB)-fold|PF00271:Helicase conserved C-terminal domain	8.05858	6.8147	6.44877	6.53982	7.54629	6.28678	6.59954	5.86634	6.96547	6.56775	17.649	26.4044	7.14123	6.12828	22.0267	16.7728	6.63476	17.0649	14.3307	15.8699	6.7694	15.0023	0.451226	0.00114324
100335204	PRRT4	NC_037331.1	protein_coding	proline rich transmembrane protein 4%2C transcript variant X1 && sp|B2RU40|PRRT4_MOUSE Proline-rich transmembrane protein 4 OS=Mus musculus OX=10090 GN=Prrt4 PE=1 SV=3 && -	8.74728	12.271	7.77839	2.97496	2.10939	4.91765	9.04789	4.47797	7.94291	4.70557	9.56266	25.8663	12.8809	5.50732	17.7145	19.3736	9.19409	16.1033	13.4543	14.3063	6.4973	14.3963	0.451317	0.00137056
280722	APP	NC_037328.1	protein_coding	amyloid beta precursor protein%2C transcript variant X1 && sp|P79307|A4_PIG Amyloid-beta A4 protein OS=Sus scrofa OX=9823 GN=APP PE=2 SV=2 && PF12925:E2 domain of amyloid precursor protein|PF12924:Copper-binding of amyloid precursor, CuBD|PF10515:Beta-amyloid precursor protein C-terminus|PF00014:Kunitz/Bovine pancreatic trypsin inhibitor domain|PF02177:Amyloid A4 N-terminal heparin-binding|PF0349…	97.5736	107.579	89.8947	98.6769	100.929	103.007	100.843	102.449	98.4311	101.181	326.217	309.798	111.16	120.732	318.008	210.479	115.946	249.059	216.977	237.183	100.056	221.556	0.451608	0.000223932
507327	P4HA2	NC_037334.1	protein_coding	prolyl 4-hydroxylase subunit alpha 2%2C transcript variant X2 && sp|O15460|P4HA2_HUMAN Prolyl 4-hydroxylase subunit alpha-2 OS=Homo sapiens OX=9606 GN=P4HA2 PE=1 SV=1 && PF08336:Prolyl 4-Hydroxylase alpha-subunit, N-terminal region|PF13640:2OG-Fe(II) oxygenase superfamily	7.73057	6.74913	7.32186	8.7976	8.63378	9.22815	7.21139	8.86983	7.64979	8.54815	25.3251	21.9838	10.4861	13.1742	23.6544	16.2349	11.8301	19.265	17.7423	18.9247	8.07402	17.8621	0.452021	9.05e-06
538913	GJA4	NC_037330.1	protein_coding	gap junction protein alpha 4%2C transcript variant X1 && sp|A4IFL1|CXA4_BOVIN Gap junction alpha-4 protein OS=Bos taurus OX=9913 GN=GJA4 PE=2 SV=1 && -	3.06733	6.31916	4.57898	3.84682	3.71763	4.89706	5.44668	4.28771	4.45307	4.43918	16.5401	11.5955	6.02315	5.12122	14.0678	8.80932	5.57218	11.3863	9.82	10.6696	4.50536	9.96051	0.452323	0.000278505
539308	SMO	NC_037331.1	protein_coding	smoothened%2C frizzled class receptor && sp|P56726|SMO_MOUSE Smoothened homolog OS=Mus musculus OX=10090 GN=Smo PE=1 SV=2 && -	5.13504	5.01123	4.40118	4.39884	6.96307	6.93821	6.52436	5.47951	4.73658	6.0608	13.866	19.4221	7.276	7.02411	16.6441	13.349	7.15005	13.5214	11.8971	12.8465	5.56488	12.2996	0.452443	9.38e-05
507311	DYNC2LI1	NC_037338.1	protein_coding	dynein cytoplasmic 2 light intermediate chain 1 && sp|Q32KV4|DC2L1_BOVIN Cytoplasmic dynein 2 light intermediate chain 1 OS=Bos taurus OX=9913 GN=DYNC2LI1 PE=2 SV=1 && PF05783:Dynein light intermediate chain (DLIC)	4.59577	4.08433	2.69624	5.01541	2.96753	3.48145	4.46679	3.29211	4.09794	3.84466	10.1536	12.7155	5.28432	4.92418	11.4346	8.99993	5.10425	9.3845	8.26942	8.90245	3.85422	8.51728	0.452518	5e-05
516069	HLF	NC_037346.1	protein_coding	HLF transcription factor%2C PAR bZIP family member%2C transcript variant X2 && sp|Q16534|HLF_HUMAN Hepatic leukemia factor OS=Homo sapiens OX=9606 GN=HLF PE=1 SV=1 && PF07716:Basic region leucine zipper	7.02509	5.44436	5.24053	6.12913	8.10876	6.93242	9.24656	5.07262	5.95978	7.0979	14.8501	18.9721	14.1672	8.61553	16.9111	16.5696	11.3914	15.9965	14.1512	14.7032	6.62571	14.6328	0.452799	3.01e-07
280831	JUN	NC_037330.1	protein_coding	Jun proto-oncogene%2C AP-1 transcription factor subunit && sp|O77627|JUN_BOVIN Transcription factor AP-1 OS=Bos taurus OX=9913 GN=JUN PE=2 SV=2 && PF03957:Jun-like transcription factor|PF00170:bZIP transcription factor	60.3651	84.9968	86.7274	29.9922	67.8882	69.5632	32.372	83.0738	65.5204	56.5779	109.865	191.646	101.863	157.718	150.756	146.755	129.79	134.458	140.273	142.37	63.7077	140.549	0.453276	5.19e-07
515091	IFIT5	NC_037353.1	protein_coding	interferon induced protein with tetratricopeptide repeats 5 && sp|Q13325|IFIT5_HUMAN Interferon-induced protein with tetratricopeptide repeats 5 OS=Homo sapiens OX=9606 GN=IFIT5 PE=1 SV=1 && PF13424:Tetratricopeptide repeat	9.12427	7.70389	6.16374	11.6934	8.98629	8.5223	6.25526	9.18611	8.67132	8.92867	24.4104	26.8997	10.7966	11.3769	25.655	18.8482	11.0867	20.7022	18.3709	19.8277	8.52352	18.7974	0.453441	5.93e-05
614788	HSF4	NC_037345.1	protein_coding	heat shock transcription factor 4%2C transcript variant X4 && sp|Q1HGE8|HSF4_CANLF Heat shock factor protein 4 OS=Canis lupus familiaris OX=9615 GN=HSF4 PE=2 SV=1 && PF00447:HSF-type DNA-binding	6.657	3.90791	4.70814	6.38512	5.72314	5.28939	3.94912	4.78477	5.41454	5.22631	12.7745	18.5641	6.91621	5.89196	15.6693	12.7402	6.40408	12.7516	11.0367	11.9632	5.20455	11.4712	0.453706	0.000169264
617625	RBM43	NC_037329.1	protein_coding	RNA binding motif protein 43 && sp|Q6ZSC3|RBM43_HUMAN RNA-binding protein 43 OS=Homo sapiens OX=9606 GN=RBM43 PE=1 SV=1 && -	2.86763	2.04609	1.42127	1.69615	1.97462	2.07899	1.99535	1.93471	2.00779	1.93596	6.24805	6.72909	1.86381	2.27049	6.48857	4.29645	2.06715	4.94698	4.27786	4.72	1.99586	4.39084	0.454549	0.000726027
281445	RCN1	NC_037342.1	protein_coding	reticulocalbin 1 && sp|Q15293|RCN1_HUMAN Reticulocalbin-1 OS=Homo sapiens OX=9606 GN=RCN1 PE=1 SV=1 && PF13499:EF-hand domain pair	31.3721	32.8155	26.9807	29.3808	37.4986	42.4851	29.6618	30.0063	30.1373	33.8065	133.928	69.2957	31.8286	53.6669	101.612	50.5622	42.7477	78.3508	72.1798	78.0662	32.4145	71.2238	0.455108	0.000742767
282031	RAP1A	NC_037330.1	protein_coding	RAP1A%2C member of RAS oncogene family%2C transcript variant X3 && sp|P62833|RAP1A_BOVIN Ras-related protein Rap-1A OS=Bos taurus OX=9913 GN=RAP1A PE=1 SV=1 && PF00071:Ras family	4.45904	4.10906	3.62669	5.17855	4.07756	4.11291	2.86831	4.31705	4.34334	4.11088	12.5396	15.1273	3.29183	3.94767	13.8335	9.20959	3.61975	10.3196	8.72661	9.74798	4.12034	9.03634	0.455974	0.00196079
520939	KLF2	NC_037334.1	protein_coding	KLF transcription factor 2 && sp|Q9Y5W3|KLF2_HUMAN Krueppel-like factor 2 OS=Homo sapiens OX=9606 GN=KLF2 PE=1 SV=2 && PF00096:Zinc finger, C2H2 type	10.5685	20.8397	15.9847	12.2518	7.45883	9.02151	6.96051	8.87585	14.9112	8.91371	41.2531	24.1189	18.1143	18.1435	32.686	21.1166	18.1289	27.8288	25.4074	26.8631	11.5786	25.3661	0.456462	8.14e-05
509327	TAF7	NC_037334.1	protein_coding	TATA-box binding protein associated factor 7 && sp|Q2HJG8|TAF7_BOVIN Transcription initiation factor TFIID subunit 7 OS=Bos taurus OX=9913 GN=TAF7 PE=2 SV=1 && PF04658:TAFII55 protein conserved region	24.9328	19.6933	17.741	18.1057	19.0633	17.9875	20.3658	17.9177	20.1182	18.688	48.5384	74.3545	22.1611	17.714	61.4465	48.2578	19.9376	48.3514	40.692	44.8429	19.4613	42.6296	0.456521	0.000897112
533228	RILPL2	NC_037344.1	protein_coding	Rab interacting lysosomal protein like 2%2C transcript variant X4 && sp|A4IFK7|RIPL2_BOVIN RILP-like protein 2 OS=Bos taurus OX=9913 GN=RILPL2 PE=2 SV=1 && PF11461:Rab interacting lysosomal protein	3.08408	2.8575	2.4701	1.64077	1.64956	2.04729	1.76763	2.57107	2.51311	1.93527	6.8856	8.2746	1.79393	2.0901	7.5801	5.03427	1.94201	5.65138	4.76106	5.32487	2.25364	4.93379	0.456776	0.00240746
530657	COL6A3	NC_037330.1	protein_coding	collagen type VI alpha 3 chain && sp|P12111|CO6A3_HUMAN Collagen alpha-3(VI) chain OS=Homo sapiens OX=9606 GN=COL6A3 PE=1 SV=5 && -	16.4693	17.9632	18.0117	18.3518	20.4181	26.6505	21.9583	18.4638	17.699	21.1685	50.9866	59.1782	28.6132	30.4437	55.0824	43.8957	29.5284	46.2593	42.3054	44.8608	19.7155	43.1154	0.457272	3.03e-06
615688	MEGF8	NC_037345.1	protein_coding	multiple EGF like domains 8 && sp|Q7Z7M0|MEGF8_HUMAN Multiple epidermal growth factor-like domains protein 8 OS=Homo sapiens OX=9606 GN=MEGF8 PE=1 SV=2 && PF00053:Laminin EGF domain|PF07645:Calcium-binding EGF domain|PF01437:Plexin repeat|PF13418:Galactose oxidase, central domain|PF00431:CUB domain	5.54343	6.33379	6.95058	5.32673	6.1022	6.17491	7.60761	4.65729	6.03863	5.97375	12.9476	21.5267	9.37917	6.99232	17.2372	15.4529	8.18574	14.6178	12.7115	13.6166	6.07089	13.2668	0.457601	7.1e-05
536348	NFIX	NC_037334.1	protein_coding	nuclear factor I X%2C transcript variant X10 && sp|Q14938|NFIX_HUMAN Nuclear factor 1 X-type OS=Homo sapiens OX=9606 GN=NFIX PE=1 SV=2 && -	9.3165	11.3766	11.7414	10.0122	12.1645	10.5299	15.2139	9.11534	10.6117	11.4072	22.597	39.0637	15.7842	17.0006	30.8304	27.424	16.3924	25.815	23.6114	25.0552	11.1489	24.3574	0.457722	2.34e-05
517456	PXN	NC_037344.1	protein_coding	paxillin%2C transcript variant X2 && sp|P49023|PAXI_HUMAN Paxillin OS=Homo sapiens OX=9606 GN=PXN PE=1 SV=3 && -	3.15283	3.4922	3.6741	3.52828	3.47201	4.13239	3.04767	3.23738	3.46185	3.48354	9.51602	11.8556	4.49479	3.2591	10.6858	8.17517	3.87694	8.62212	7.28137	7.96225	3.46823	7.57291	0.457978	0.000299395
100125305	ACTR1B	NC_037338.1	protein_coding	actin related protein 1B%2C transcript variant X1 && sp|A4IFE3|ACTY_BOVIN Beta-centractin OS=Bos taurus OX=9913 GN=ACTR1B PE=2 SV=1 && -	9.17302	8.46255	8.47802	7.54235	6.83794	7.13078	6.88401	6.15429	8.41399	6.90987	18.7598	27.5025	9.74501	7.54649	23.1311	18.6238	8.64575	18.6691	15.8884	17.337	7.59868	16.5849	0.458169	0.000349846
100140583	SEPTIN9	NC_037346.1	protein_coding	septin 9%2C transcript variant X5 && sp|Q9UHD8|SEPT9_HUMAN Septin-9 OS=Homo sapiens OX=9606 GN=SEPTIN9 PE=1 SV=2 && -	7.66442	8.16455	7.78743	4.69711	4.9222	5.82351	5.65778	5.59861	7.07838	5.33984	14.1704	25.2139	6.57289	6.21976	19.6921	15.8934	6.39632	15.3191	13.0442	14.3738	6.27338	13.6896	0.458259	0.00146204
535746	SEPTIN11	NC_037333.1	protein_coding	septin 11%2C transcript variant X4 && sp|A2VE99|SEP11_BOVIN Septin-11 OS=Bos taurus OX=9913 GN=SEPTIN11 PE=2 SV=1 && PF00735:Septin	7.21905	5.957	6.33641	6.56725	5.4015	4.73286	4.81648	5.20913	6.51993	5.34544	15.6017	18.561	7.86832	7.26159	17.0814	13.2147	7.56496	14.0103	12.3232	13.2748	5.8105	12.6762	0.458379	4.68e-05
317697	ITPR1	NC_037349.1	protein_coding	inositol 1%2C4%2C5-trisphosphate receptor type 1 && sp|Q9TU34|ITPR1_BOVIN Inositol 1,4,5-trisphosphate receptor type 1 OS=Bos taurus OX=9913 GN=ITPR1 PE=1 SV=1 && PF08709:Inositol 1,4,5-trisphosphate/ryanodine receptor|PF08454:RyR and IP3R Homology associated|PF01365:RIH domain|PF00520:Ion transport protein|PF02815:MIR domain	5.51518	4.8127	4.93641	4.66749	4.22175	4.48679	4.96937	3.39846	4.98295	4.34878	13.4284	14.9173	5.43427	5.58279	14.1729	10.1758	5.50853	11.26	9.84069	10.7071	4.63399	10.1028	0.458685	0.000156849
508903	TMEM106B	NC_037331.1	protein_coding	transmembrane protein 106B%2C transcript variant X1 && sp|Q3ZC25|T106B_BOVIN Transmembrane protein 106B OS=Bos taurus OX=9913 GN=TMEM106B PE=2 SV=1 && PF07092:Protein of unknown function (DUF1356)	12.0199	12.3107	8.83951	14.9928	14.1064	12.7716	13.682	12.1053	12.0407	13.5316	31.3033	43.3108	16.698	14.9247	37.3071	30.0044	15.8114	30.4374	26.5592	28.7088	12.6401	27.5065	0.459531	0.000105317
505355	ECI2	NC_037350.1	protein_coding	enoyl-CoA delta isomerase 2%2C transcript variant X1 && sp|O75521|ECI2_HUMAN Enoyl-CoA delta isomerase 2 OS=Homo sapiens OX=9606 GN=ECI2 PE=1 SV=4 && -	3.36369	2.33363	1.95048	1.75981	2.10564	3.49641	1.45396	2.28936	2.3519	2.22103	6.01469	8.75185	2.15228	2.57662	7.38327	5.45207	2.36445	5.63961	4.87386	5.37574	2.33259	5.05844	0.461128	0.00129586
538604	ABI3BP	NC_037328.1	protein_coding	ABI family member 3 binding protein%2C transcript variant X8 && sp|Q7Z7G0|TARSH_HUMAN Target of Nesh-SH3 OS=Homo sapiens OX=9606 GN=ABI3BP PE=1 SV=1 && PF00041:Fibronectin type III domain	13.6485	12.0885	16.0019	16.2119	10.7139	16.7591	12.1416	11.5232	14.4877	13.4699	41.9468	42.1721	13.6507	19.1251	42.0595	27.9114	16.3879	32.5899	29.2237	31.7908	13.7046	29.6858	0.461656	0.000197542
100299092	FEZ2	NC_037338.1	protein_coding	fasciculation and elongation protein zeta 2%2C transcript variant 1 && sp|P97578|FEZ2_RAT Fasciculation and elongation protein zeta-2 OS=Rattus norvegicus OX=10116 GN=Fez2 PE=2 SV=2 && PF07763:FEZ-like protein	9.48395	7.92225	9.27802	9.93971	8.69922	8.56069	8.77197	9.23621	9.15598	9.04156	25.6714	32.5466	8.12584	8.9255	29.109	20.3362	8.52567	22.1146	18.8173	20.8757	9.00896	19.5048	0.461885	0.00121911
532673	CHD3	NC_037346.1	protein_coding	chromodomain helicase DNA binding protein 3%2C transcript variant X1 && sp|Q12873|CHD3_HUMAN Chromodomain-helicase-DNA-binding protein 3 OS=Homo sapiens OX=9606 GN=CHD3 PE=1 SV=3 && -	11.7736	12.4925	13.7758	11.6351	18.6724	15.4272	14.721	12.7878	12.4192	14.6487	35.6056	51.7883	12.4433	15.5143	43.697	32.1158	13.9788	33.2791	28.8379	31.8097	13.8353	29.907	0.462612	0.0010532
508902	USP28	NC_037342.1	protein_coding	ubiquitin specific peptidase 28%2C transcript variant X1 && sp|Q96RU2|UBP28_HUMAN Ubiquitin carboxyl-terminal hydrolase 28 OS=Homo sapiens OX=9606 GN=USP28 PE=1 SV=1 && PF00443:Ubiquitin carboxyl-terminal hydrolase	2.65116	3.83604	3.1849	5.36086	3.62463	4.35458	4.00271	3.59984	3.75824	4.18852	10.015	11.9705	5.34142	5.16254	10.9927	8.65594	5.25198	9.10895	8.12235	8.69642	3.85615	8.33177	0.462824	2.5e-05
404155	LAPTM4B	NC_037341.1	protein_coding	lysosomal protein transmembrane 4 beta && sp|Q71SV0|LAP4B_BOVIN Lysosomal-associated transmembrane protein 4B OS=Bos taurus OX=9913 GN=LAPTM4B PE=1 SV=1 && -	12.0168	12.3315	11.6772	12.7478	11.8153	11.6163	13.2867	9.92395	12.1933	11.878	30.8003	42.9964	13.5534	11.6321	36.8984	28.2749	12.5927	29.1167	24.7456	27.1761	11.9487	25.7787	0.463511	0.000592072
514789	ISCU	NC_037344.1	protein_coding	iron-sulfur cluster assembly enzyme && sp|Q9H1K1|ISCU_HUMAN Iron-sulfur cluster assembly enzyme ISCU, mitochondrial OS=Homo sapiens OX=9606 GN=ISCU PE=1 SV=2 && PF01592:NifU-like N terminal domain	88.2132	89.9505	67.7666	64.2765	70.384	67.4221	67.2973	75.8625	77.5517	69.0485	192.726	275.204	75.1523	66.4723	233.965	175.178	70.8123	181.028	152.389	168.704	73.7773	159.163	0.463533	0.00128763
788119	NFATC4	NC_037337.1	protein_coding	nuclear factor of activated T cells 4 && sp|Q14934|NFAC4_HUMAN Nuclear factor of activated T-cells, cytoplasmic 4 OS=Homo sapiens OX=9606 GN=NFATC4 PE=1 SV=2 && PF00554:Rel homology DNA-binding domain	2.79076	2.93181	3.50007	2.73049	2.26182	3.55599	2.91593	2.99401	2.98828	2.89165	7.02494	10.3262	4.08212	2.96007	8.67556	7.20415	3.5211	7.14442	6.09833	6.61378	2.95608	6.36507	0.464423	0.00021327
613676	UBE2G1	NC_037346.1	protein_coding	ubiquitin conjugating enzyme E2 G1 && sp|P62253|UB2G1_HUMAN Ubiquitin-conjugating enzyme E2 G1 OS=Homo sapiens OX=9606 GN=UBE2G1 PE=1 SV=3 && PF00179:Ubiquitin-conjugating enzyme	24.3728	21.0751	17.6539	28.6485	23.7554	22.9798	20.8624	25.1262	22.9376	24.2745	60.1186	83.7399	23.307	25.1851	71.9293	53.5234	24.246	55.7218	48.0876	52.856	23.1686	49.8715	0.464566	0.000696201
613842	PDCD1	NC_037330.1	protein_coding	programmed cell death 1%2C transcript variant X1 && sp|Q15116|PDCD1_HUMAN Programmed cell death protein 1 OS=Homo sapiens OX=9606 GN=PDCD1 PE=1 SV=3 && PF07686:Immunoglobulin V-set domain	3.21089	2.67339	3.07914	2.01343	1.93118	3.14289	2.17814	3.27012	2.74421	2.50715	6.38978	10.6762	2.31185	2.6002	8.53298	6.49402	2.45603	6.45927	5.49451	6.1022	2.67505	5.7517	0.465089	0.00241764
101906089	ARL8A	NC_037343.1	protein_coding	ADP ribosylation factor like GTPase 8A && sp|Q96BM9|ARL8A_HUMAN ADP-ribosylation factor-like protein 8A OS=Homo sapiens OX=9606 GN=ARL8A PE=1 SV=1 && PF00025:ADP-ribosylation factor family	5.44706	5.06705	4.9381	3.50742	3.03453	4.51108	3.39259	3.00653	4.73991	3.49043	10.9806	11.5912	6.68569	5.24164	11.2859	9.13845	5.96366	9.7525	8.62479	9.15701	4.11347	8.84215	0.465212	7.77e-06
525716	S100B	NC_037328.1	protein_coding	S100 calcium binding protein B && sp|P02638|S100B_BOVIN Protein S100-B OS=Bos taurus OX=9913 GN=S100B PE=1 SV=2 && PF01023:S-100/ICaBP type calcium binding domain|PF00036:EF hand	7.91011	8.14642	5.21147	5.36639	6.48868	6.65441	7.18168	7.77725	6.6586	6.69368	21.7902	21.4532	6.56607	7.27599	21.6217	14.0096	6.92103	16.6032	14.2714	15.7414	6.80887	14.6254	0.465552	0.000797933
507461	SIAE	NC_037356.1	protein_coding	sialic acid acetylesterase%2C transcript variant X4 && sp|Q9HAT2|SIAE_HUMAN Sialate O-acetylesterase OS=Homo sapiens OX=9606 GN=SIAE PE=1 SV=1 && PF03629:Carbohydrate esterase, sialic acid-specific acetylesterase	4.61481	4.40722	3.59846	3.37672	2.99515	4.38828	4.06464	3.79704	3.9993	3.72437	10.5869	13.5188	5.09681	2.71566	12.0529	9.30781	3.90624	9.73418	7.97955	8.79421	3.8966	8.3693	0.465582	0.000853582
100295249	HOXC8	NC_037332.1	protein_coding	homeobox C8 && sp|P09025|HXC8_MOUSE Homeobox protein Hox-C8 OS=Mus musculus OX=10090 GN=Hoxc8 PE=1 SV=2 && PF00046:Homeodomain	6.68781	8.39582	6.67718	8.55878	14.4521	8.22612	14.0511	8.77108	7.5799	10.8118	19.9537	33.4963	12.9174	11.3466	26.725	23.2068	12.132	22.1224	19.4285	20.8878	9.42118	20.2216	0.465896	0.000232167
519251	MAP3K20	NC_037329.1	protein_coding	mitogen-activated protein kinase kinase kinase 20%2C transcript variant X3 && sp|Q9NYL2|M3K20_HUMAN Mitogen-activated protein kinase kinase kinase 20 OS=Homo sapiens OX=9606 GN=MAP3K20 PE=1 SV=3 && PF07714:Protein tyrosine kinase	12.6016	11.541	10.9974	10.3779	12.9492	12.28	11.0744	10.2913	11.3795	11.3946	32.7629	41.1223	9.88887	11.4161	36.9426	25.5056	10.6525	27.9247	23.7976	26.4266	11.4887	24.644	0.466186	0.00142249
530736	PCBD1	NC_037355.1	protein_coding	pterin-4 alpha-carbinolamine dehydratase 1 && sp|Q3ZBD3|PHS_BOVIN Pterin-4-alpha-carbinolamine dehydratase OS=Bos taurus OX=9913 GN=PCBD1 PE=3 SV=2 && PF01329:Pterin 4 alpha carbinolamine dehydratase	8.33642	8.80533	4.23091	6.82321	8.02592	9.43058	10.0235	7.86491	7.04897	8.43362	18.2582	26.9932	12.3144	7.06893	22.6257	19.6538	9.69168	19.1886	16.1587	17.4521	7.90234	16.9406	0.466475	0.00020914
506612	DTNBP1	NC_037350.1	protein_coding	dystrobrevin binding protein 1 && sp|Q2HJA5|DTBP1_BOVIN Dysbindin OS=Bos taurus OX=9913 GN=DTNBP1 PE=2 SV=1 && PF04440:Dysbindin (Dystrobrevin binding protein 1)	8.08517	7.4742	5.89975	5.55841	7.54098	6.20041	7.02482	7.4283	6.75438	6.75058	16.4181	25.4032	6.64037	8.23336	20.9107	16.0218	7.43687	16.1539	14.1738	15.5211	6.8717	14.6913	0.467739	0.000661159
518540	MEOX2	NC_037331.1	protein_coding	mesenchyme homeobox 2 && sp|P50222|MEOX2_HUMAN Homeobox protein MOX-2 OS=Homo sapiens OX=9606 GN=MEOX2 PE=1 SV=2 && PF00046:Homeodomain	4.75816	4.38424	3.55298	3.79227	3.80972	4.15875	3.53641	3.39309	4.12191	3.73805	13.8558	9.65635	5.14744	4.44847	11.7561	7.40189	4.79796	9.5532	8.27702	8.97283	3.92456	8.38671	0.46795	0.000241304
534492	MAPK14	NC_037350.1	protein_coding	mitogen-activated protein kinase 14 && sp|Q95NE7|MK14_PANTR Mitogen-activated protein kinase 14 OS=Pan troglodytes OX=9598 GN=MAPK14 PE=2 SV=3 && PF00069:Protein kinase domain	19.6893	18.8348	17.505	15.8267	16.2103	11.9578	14.1269	16.0527	17.964	14.8349	37.4939	58.1259	21.2165	16.3807	47.8099	39.6712	18.7986	38.9455	33.3043	36.2054	16.3002	34.7952	0.468462	0.000349226
505683	TPGS1	NC_037334.1	protein_coding	tubulin polyglutamylase complex subunit 1 && sp|Q6ZTW0|TPGS1_HUMAN Tubulin polyglutamylase complex subunit 1 OS=Homo sapiens OX=9606 GN=TPGS1 PE=1 SV=2 && -	16.9756	20.265	17.1389	16.8732	26.1784	20.7002	25.3682	20.4024	17.8132	21.9045	43.7548	69.7265	31.3386	21.0281	56.7406	50.5325	26.1834	48.2733	41.462	44.5177	20.362	43.3557	0.469648	0.00011949
537539	ALDH9A1	NC_037330.1	protein_coding	aldehyde dehydrogenase 9 family member A1%2C transcript variant X1 && sp|Q2KJH9|AL9A1_BOVIN 4-trimethylaminobutyraldehyde dehydrogenase OS=Bos taurus OX=9913 GN=ALDH9A1 PE=2 SV=1 && -	20.6585	16.4064	11.7206	17.3726	15.2234	16.9664	19.3063	13.3814	16.5395	16.45	45.5731	58.2293	14.1346	17.0996	51.9012	36.1819	15.6171	39.3123	33.7592	37.3876	16.4025	34.9196	0.469722	0.00136102
280781	ELN	NC_037352.1	protein_coding	elastin && sp|P04985|ELN_BOVIN Elastin OS=Bos taurus OX=9913 GN=ELN PE=1 SV=1 && -	60.048	53.6663	65.0817	29.0863	37.5928	44.6746	42.4277	31.7231	51.9706	37.1009	201.96	85.8623	50.3207	48.3241	143.911	68.0915	49.3224	112.714	96.6167	106.076	45.3372	96.3198	0.470695	0.00479916
504820	BLZF1	NC_037343.1	protein_coding	basic leucine zipper nuclear factor 1%2C transcript variant X1 && sp|Q9H2G9|GO45_HUMAN Golgin-45 OS=Homo sapiens OX=9606 GN=BLZF1 PE=1 SV=2 && PF08227:DASH complex subunit Hsk3 like	17.451	16.1307	13.9197	15.584	14.1432	14.6263	13.5741	13.7364	15.7713	14.3328	37.7902	55.9498	13.5308	14.3559	46.87	34.7403	13.9433	35.7569	30.4067	33.6993	14.9269	31.7043	0.470818	0.00162658
512779	C24H18orf21	NC_037351.1	protein_coding	chromosome 24 C18orf21 homolog && sp|Q05B49|CR021_BOVIN UPF0711 protein C18orf21 homolog OS=Bos taurus OX=9913 PE=2 SV=1 && PF15719:Domain of unknown function (DUF4674)	3.99848	2.65153	2.07343	2.78179	2.37209	1.9648	3.47221	3.08915	2.87631	2.73601	5.66092	9.4819	4.04044	3.80693	7.57141	6.76117	3.92368	6.39442	5.74755	6.11232	2.80158	5.95007	0.470848	4.97e-05
529366	SLMAP	NC_037349.1	protein_coding	sarcolemma associated protein%2C transcript variant X35 && sp|Q14BN4|SLMAP_HUMAN Sarcolemmal membrane-associated protein OS=Homo sapiens OX=9606 GN=SLMAP PE=1 SV=1 && -	11.0057	9.51	11.3571	14.1662	11.5956	13.9725	9.39169	12.7523	11.5098	12.3757	33.3135	44.9582	7.03248	10.8747	39.1359	25.9953	8.95361	28.4347	24.0447	27.063	11.7637	24.9806	0.470911	0.00444684
286771	ASPH	NC_037341.1	protein_coding	aspartate beta-hydroxylase%2C transcript variant X1 && sp|Q28056|ASPH_BOVIN Aspartyl/asparaginyl beta-hydroxylase OS=Bos taurus OX=9913 GN=ASPH PE=1 SV=1 && -	5.67467	6.51754	5.88445	5.29868	5.14407	5.73258	5.69122	5.16934	5.84383	5.40718	16.3939	18.774	5.40014	5.86391	17.584	12.0871	5.63202	13.5227	11.608	12.8032	5.63636	11.9669	0.470995	0.000796544
789846	ZNF503	NC_037355.1	protein_coding	zinc finger protein 503 && sp|Q96F45|ZN503_HUMAN Zinc finger protein 503 OS=Homo sapiens OX=9606 GN=ZNF503 PE=1 SV=1 && -	9.45788	14.6528	9.28357	9.23393	12.1109	12.3471	13.2579	10.4062	10.657	11.4712	25.5942	41.5891	14.1739	9.86017	33.5917	27.8815	12.017	27.1191	22.8043	24.9618	11.2878	23.9593	0.471126	0.000830533
783833	INPPL1	NC_037342.1	protein_coding	inositol polyphosphate phosphatase like 1%2C transcript variant X2 && sp|Q6P549|SHIP2_MOUSE Phosphatidylinositol 3,4,5-trisphosphate 5-phosphatase 2 OS=Mus musculus OX=10090 GN=Inppl1 PE=1 SV=1 && -	8.8318	7.89652	7.35653	9.2034	10.1418	9.9455	11.124	7.91863	8.32206	9.66666	21.6594	30.7003	11.0847	10.6588	26.1799	20.8925	10.8717	21.1481	18.5258	20.0566	9.04069	19.1778	0.471415	0.000172214
516010	SMAD2	NC_037351.1	protein_coding	SMAD family member 2%2C transcript variant X3 && sp|Q15796|SMAD2_HUMAN Mothers against decapentaplegic homolog 2 OS=Homo sapiens OX=9606 GN=SMAD2 PE=1 SV=1 && PF03166:MH2 domain|PF03165:MH1 domain	6.18652	5.98429	5.42489	6.90259	6.53316	6.59769	6.08419	5.92563	6.12457	6.40865	14.3177	23.0445	6.46804	6.77682	18.6811	14.7563	6.62243	14.6101	12.6518	13.8576	6.21722	13.1786	0.471765	0.000736475
536731	IFT122	NC_037349.1	protein_coding	intraflagellar transport 122%2C transcript variant X1 && sp|Q9HBG6|IF122_HUMAN Intraflagellar transport protein 122 homolog OS=Homo sapiens OX=9606 GN=IFT122 PE=1 SV=2 && PF00400:WD domain, G-beta repeat	2.63058	2.88255	3.09266	2.22074	2.31468	3.16337	2.6806	2.85651	2.70663	2.64718	6.30156	10.0084	2.56677	3.3948	8.15497	6.28758	2.98079	6.29224	5.56788	6.0853	2.71955	5.76403	0.471814	0.000640681
517052	GOLM1	NC_037335.1	protein_coding	golgi membrane protein 1%2C transcript variant X3 && sp|Q8NBJ4|GOLM1_HUMAN Golgi membrane protein 1 OS=Homo sapiens OX=9606 GN=GOLM1 PE=1 SV=1 && -	3.64803	4.46102	3.96918	4.27472	4.77125	3.68148	4.28623	4.55963	4.08824	4.31466	13.5971	12.7293	3.82917	4.7885	13.1632	8.27922	4.30884	10.0519	8.73602	9.62145	4.20544	8.91047	0.471967	0.000767601
536267	KIDINS220	NC_037338.1	protein_coding	kinase D interacting substrate 220%2C transcript variant X3 && sp|Q9ULH0|KDIS_HUMAN Kinase D-interacting substrate of 220 kDa OS=Homo sapiens OX=9606 GN=KIDINS220 PE=1 SV=3 && PF13637:Ankyrin repeats (many copies)|PF12796:Ankyrin repeats (3 copies)|PF07693:KAP family P-loop domain	9.31743	8.544	8.35122	11.7381	10.3985	10.5125	8.35447	9.63105	9.48768	10.1269	26.9171	31.2497	10.9189	10.0501	29.0834	21.0843	10.4845	23.0286	19.7839	21.6438	9.64617	20.4244	0.472286	0.00038019
506032	C19H17orf75	NC_037346.1	protein_coding	chromosome 19 C17orf75 homolog%2C transcript variant X1 && sp|Q9HAS0|NJMU_HUMAN Protein Njmu-R1 OS=Homo sapiens OX=9606 GN=C17orf75 PE=1 SV=2 && PF15053:Mjmu-R1-like protein family	6.48487	5.44583	4.62623	3.27088	4.54142	4.15797	5.78044	4.40244	4.95695	4.43063	12.7812	14.9728	6.68979	4.91479	13.877	10.8313	5.80229	11.4812	9.83963	10.6471	4.80977	10.1837	0.4723	0.000140078
540040	ARL3	NC_037353.1	protein_coding	ADP ribosylation factor like GTPase 3 && sp|Q2TBW6|ARL3_BOVIN ADP-ribosylation factor-like protein 3 OS=Bos taurus OX=9913 GN=ARL3 PE=2 SV=1 && -	6.84279	6.91056	5.44711	5.03093	5.62349	4.68623	6.48586	4.62116	6.05785	5.28953	12.8089	20.5954	6.37134	6.66524	16.7021	13.4834	6.51829	13.2585	11.6102	12.6286	5.69955	12.0642	0.472435	0.000434692
615631	C1H3orf70	NC_037328.1	protein_coding	chromosome 1 C3orf70 homolog && sp|A7E369|CC070_BOVIN UPF0524 protein C3orf70 homolog OS=Bos taurus OX=9913 PE=2 SV=2 && PF15823:UPF0524 of C3orf70	2.6761	1.46571	2.67257	1.84102	1.64233	2.07966	1.62664	2.01369	2.16385	1.84067	5.39111	6.27042	2.76185	1.93048	5.83077	4.51614	2.34617	4.80779	4.08847	4.43693	2.00222	4.23801	0.472444	0.000213342
511765	ECSCR	NC_037334.1	protein_coding	endothelial cell surface expressed chemotaxis and apoptosis regulator%2C transcript variant 3 && sp|Q2KIX5|ECSCR_BOVIN Endothelial cell-specific chemotaxis regulator OS=Bos taurus OX=9913 GN=ECSCR PE=2 SV=1 && PF15820:Endothelial cell-specific chemotaxis regulator	10.3775	9.64079	6.88809	8.97071	7.8072	9.41674	7.20796	8.34806	8.96927	8.35014	31.7109	16.1765	15.1452	9.02958	23.9437	15.6609	12.0874	21.0109	18.0156	19.2012	8.59765	18.1982	0.472445	0.000181124
527114	AGT	NC_037355.1	protein_coding	angiotensinogen && sp|P01017|ANGT_BOVIN Angiotensinogen OS=Bos taurus OX=9913 GN=AGT PE=1 SV=2 && PF00079:Serpin (serine protease inhibitor)	4.5659	6.49074	4.33232	1.1585	0.495306	2.61487	2.37219	0.949718	4.13687	1.51812	13.9877	7.66196	0.0741174	2.5132	10.8248	3.86804	1.29366	7.24126	6.05925	7.01236	2.86345	6.05364	0.473014	0.0465325
511422	COL6A1	NC_037328.1	protein_coding	collagen type VI alpha 1 chain && sp|P12109|CO6A1_HUMAN Collagen alpha-1(VI) chain OS=Homo sapiens OX=9606 GN=COL6A1 PE=1 SV=3 && PF00092:von Willebrand factor type A domain|PF01391:Collagen triple helix repeat (20 copies)	77.778	98.2261	85.7665	64.5938	70.326	112.831	82.0892	75.5225	81.5911	81.0726	178.807	299.295	97.687	98.6885	239.051	198.491	98.1878	191.929	168.619	182.706	82.9797	175.346	0.473234	0.000356684
511774	C1QTNF1	NC_037346.1	protein_coding	C1q and TNF related 1%2C transcript variant X5 && sp|Q9BXJ1|C1QT1_HUMAN Complement C1q tumor necrosis factor-related protein 1 OS=Homo sapiens OX=9606 GN=C1QTNF1 PE=1 SV=1 && PF00386:C1q domain|PF01391:Collagen triple helix repeat (20 copies)	14.3289	13.9954	11.4943	11.9444	14.9636	21.7238	13.8647	11.6446	12.9408	14.8282	50.3755	27.218	22.3622	19.7963	38.7968	24.7901	21.0792	33.3186	29.938	31.7098	14.1729	29.9384	0.4734	7.56e-05
281885	KITLG	NC_037332.1	protein_coding	KIT ligand && sp|Q28132|SCF_BOVIN Kit ligand OS=Bos taurus OX=9913 GN=KITLG PE=2 SV=1 && PF02404:Stem cell factor	5.47443	5.50164	4.78475	5.25517	2.74936	5.55502	5.64327	3.20069	5.254	4.4807	19.0794	10.982	3.70272	6.97519	15.0307	7.34236	5.33896	11.2547	10.1848	11.154	4.7899	10.1045	0.474037	0.00215306
785603	TBKBP1	NC_037346.1	protein_coding	TBK1 binding protein 1 && sp|A7MCY6|TBKB1_HUMAN TANK-binding kinase 1-binding protein 1 OS=Homo sapiens OX=9606 GN=TBKBP1 PE=1 SV=1 && -	4.24937	3.93079	3.75897	2.569	2.4418	2.94469	2.92692	2.48112	3.62703	2.67271	7.39933	11.825	2.80881	3.63668	9.61219	7.31692	3.22275	7.34439	6.41747	7.05641	3.16024	6.664	0.474226	0.00133691
282116	VAMP2	NC_037346.1	protein_coding	vesicle associated membrane protein 2 && sp|P63026|VAMP2_BOVIN Vesicle-associated membrane protein 2 OS=Bos taurus OX=9913 GN=VAMP2 PE=1 SV=2 && PF00957:Synaptobrevin	19.3821	18.9237	20.7577	20.2657	18.2313	21.0827	17.883	19.4812	19.8323	19.3888	53.3151	58.73	27.1191	20.3974	56.0226	42.9246	23.7583	46.3881	39.8904	43.1169	19.5228	41.1662	0.474244	8.35e-05
533815	STK3	NC_037341.1	protein_coding	serine/threonine kinase 3%2C transcript variant X1 && sp|Q13188|STK3_HUMAN Serine/threonine-protein kinase 3 OS=Homo sapiens OX=9606 GN=STK3 PE=1 SV=2 && PF00069:Protein kinase domain	4.08967	3.68221	2.8607	4.67068	4.95139	4.9593	5.3825	4.76907	3.82582	4.94659	12.1789	15.1197	3.91484	4.69942	13.6493	9.51728	4.30713	10.4045	8.97822	9.91244	4.41379	9.26817	0.476231	0.00118085
535414	PSMD10	NC_037357.1	protein_coding	proteasome 26S subunit%2C non-ATPase 10 && sp|Q9Z2X2|PSD10_MOUSE 26S proteasome non-ATPase regulatory subunit 10 OS=Mus musculus OX=10090 GN=Psmd10 PE=1 SV=3 && PF12796:Ankyrin repeats (3 copies)	11.033	10.9717	10.6388	12.3104	14.2536	11.7893	12.8216	12.6545	11.2385	12.7659	29.0815	42.7224	13.5531	11.5092	35.902	28.1377	12.5311	28.4523	24.2166	26.5536	12.0477	25.266	0.476837	0.000733141
539848	SLC22A17	NC_037337.1	protein_coding	solute carrier family 22 member 17%2C transcript variant X1 && sp|Q3SZQ2|S22AH_BOVIN Solute carrier family 22 member 17 OS=Bos taurus OX=9913 GN=SLC22A17 PE=2 SV=1 && PF00083:Sugar (and other) transporter	5.58322	5.96507	5.36353	5.04621	6.64142	6.61607	6.57356	5.97494	5.48951	6.17044	14.8405	17.9989	8.43318	7.10001	16.4197	13.2161	7.7666	13.7575	12.0932	12.9585	5.9424	12.4584	0.476979	2.93e-05
530184	SSBP3	NC_037330.1	protein_coding	single stranded DNA binding protein 3%2C transcript variant X1 && sp|Q9R050|SSBP3_RAT Single-stranded DNA-binding protein 3 OS=Rattus norvegicus OX=10116 GN=Ssbp3 PE=1 SV=1 && PF04503:Single-stranded DNA binding protein, SSDP	7.18445	8.59815	8.20188	6.83999	7.91542	6.63174	11.2016	6.8752	7.70612	7.89279	18.195	26.6105	10.0224	9.09214	22.4028	18.3164	9.55725	18.276	15.98	17.2646	7.90473	16.5717	0.477002	0.000184536
508097	ENTPD6	NC_037340.1	protein_coding	ectonucleoside triphosphate diphosphohydrolase 6%2C transcript variant X1 && sp|Q3U0P5|ENTP6_MOUSE Ectonucleoside triphosphate diphosphohydrolase 6 OS=Mus musculus OX=10090 GN=Entpd6 PE=1 SV=1 && PF01150:GDA1/CD39 (nucleoside phosphatase) family	6.88121	5.59497	4.92079	3.64301	4.18407	4.15089	5.06673	6.18691	5.26	4.64633	10.7688	20.6523	5.07531	3.37164	15.7105	12.8638	4.22348	12.1655	9.96701	11.1157	5.05349	10.5914	0.477131	0.00483554
519899	HDAC11	NC_037349.1	protein_coding	histone deacetylase 11%2C transcript variant X1 && sp|Q9GKU5|HDA11_MACFA Histone deacetylase 11 OS=Macaca fascicularis OX=9541 GN=HDAC11 PE=2 SV=2 && PF00850:Histone deacetylase domain	6.56803	1.34437	7.13864	1.89354	2.71624	7.61999	1.4658	2.91325	4.23614	3.32176	9.56714	17.0705	2.1525	2.11955	13.3188	9.61152	2.13602	9.59672	7.72743	8.84571	3.92178	8.2146	0.477416	0.0238632
614125	FAM219A	NC_037335.1	protein_coding	family with sequence similarity 219 member A%2C transcript variant X1 && sp|Q8IW50|F219A_HUMAN Protein FAM219A OS=Homo sapiens OX=9606 GN=FAM219A PE=1 SV=3 && -	3.19597	2.52486	2.75382	2.15704	1.64499	2.80977	2.40622	2.39282	2.65792	2.28217	7.17828	7.67889	2.81806	2.5048	7.42858	5.24847	2.66143	5.89174	5.04501	5.52172	2.48256	5.1977	0.477626	0.000473466
280890	PAM	NC_037334.1	protein_coding	peptidylglycine alpha-amidating monooxygenase%2C transcript variant X1 && sp|P10731|AMD_BOVIN Peptidyl-glycine alpha-amidating monooxygenase OS=Bos taurus OX=9913 GN=PAM PE=1 SV=2 && PF01436:NHL repeat|PF01082:Copper type II ascorbate-dependent monooxygenase, N-terminal domain|PF03712:Copper type II ascorbate-dependent monooxygenase, C-terminal domain	50.8442	48.0357	48.2115	52.6888	50.0406	47.3165	57.3757	60.5504	49.9451	53.5944	120.456	164.929	75.2467	57.6945	142.692	120.088	66.4706	120.21	104.581	112.204	51.8603	108.457	0.478164	5.3e-05
526616	TNRC18	NC_037352.1	protein_coding	trinucleotide repeat containing 18%2C transcript variant X7 && sp|O15417|TNC18_HUMAN Trinucleotide repeat-containing gene 18 protein OS=Homo sapiens OX=9606 GN=TNRC18 PE=1 SV=3 && -	11.6236	13.7208	13.8321	9.15964	12.75	13.0463	12.6677	10.906	12.084	11.7059	25.5635	43.089	13.847	15.479	34.3262	28.468	14.663	27.4998	24.4946	26.4609	12.1496	25.3891	0.478537	0.000266916
511854	FBLN2	NC_037349.1	protein_coding	fibulin 2%2C transcript variant X1 && sp|P98095|FBLN2_HUMAN Fibulin-2 OS=Homo sapiens OX=9606 GN=FBLN2 PE=1 SV=2 && PF14670:Coagulation Factor Xa inhibitory site|PF07645:Calcium-binding EGF domain|PF12662:Complement Clr-like EGF-like	12.5573	17.4521	14.9172	15.8841	16.4471	22.9527	13.9007	14.8406	15.2027	16.805	71.0982	30.2272	15.3025	19.0523	50.6627	22.7648	17.1774	38.876	33.92	37.2686	16.096	33.635	0.478548	0.00529454
789036	CASKIN2	NC_037346.1	protein_coding	CASK interacting protein 2 && sp|Q8WXE0|CSKI2_HUMAN Caskin-2 OS=Homo sapiens OX=9606 GN=CASKIN2 PE=1 SV=2 && PF13637:Ankyrin repeats (many copies)|PF12796:Ankyrin repeats (3 copies)|PF07653:Variant SH3 domain|PF16907:Proline rich region of Caskin proteins|PF16632:C-terminal region of Caskin|PF00536:SAM domain (Sterile alpha motif)	7.94537	9.69928	9.50047	7.44099	8.72235	10.2602	9.3829	6.01447	8.64653	8.36418	19.0768	26.4736	13.4906	10.3985	22.7752	19.9821	11.9446	19.6804	17.3599	18.443	8.59767	17.9625	0.478646	1.58e-05
617269	ASB8	NC_037332.1	protein_coding	ankyrin repeat and SOCS box containing 8%2C transcript variant X2 && sp|Q08E43|ASB8_BOVIN Ankyrin repeat and SOCS box protein 8 OS=Bos taurus OX=9913 GN=ASB8 PE=2 SV=1 && PF12796:Ankyrin repeats (3 copies)|PF07525:SOCS box|PF13637:Ankyrin repeats (many copies)	3.5283	3.76154	2.73909	4.01715	3.7465	3.16681	3.82109	3.26357	3.51152	3.60302	9.25003	12.2897	3.24535	3.5486	10.7698	7.76751	3.39697	8.26168	7.08341	7.8207	3.51586	7.34338	0.47878	0.00118625
506615	MARF1	NC_037352.1	protein_coding	meiosis regulator and mRNA stability factor 1%2C transcript variant X1 && sp|E1BP74|MARF1_BOVIN Meiosis regulator and mRNA stability factor 1 OS=Bos taurus OX=9913 GN=MARF1 PE=3 SV=2 && PF11608:Limkain b1|PF01936:NYN domain|PF12872:OST-HTH/LOTUS domain	9.5042	8.99451	6.89193	8.47346	9.07727	7.2371	9.27977	6.98228	8.46603	8.20998	21.1775	30.118	7.6366	7.57026	25.6477	18.8773	7.60343	19.644	16.6256	18.43	8.31165	17.333	0.479527	0.00182363
525042	GPD1	NC_037332.1	protein_coding	glycerol-3-phosphate dehydrogenase 1 && sp|Q5EA88|GPDA_BOVIN Glycerol-3-phosphate dehydrogenase [NAD(+)], cytoplasmic OS=Bos taurus OX=9913 GN=GPD1 PE=2 SV=3 && PF07479:NAD-dependent glycerol-3-phosphate dehydrogenase C-terminus|PF01210:NAD-dependent glycerol-3-phosphate dehydrogenase N-terminus	3.68291	2.28967	3.11252	3.80606	3.81486	3.5837	3.93455	3.83442	3.22279	3.79472	8.59823	9.41528	6.41621	3.87395	9.00676	7.91575	5.14508	8.14324	7.07592	7.46209	3.50762	7.30525	0.480151	3.32e-06
506286	CILK1	NC_037350.1	protein_coding	ciliogenesis associated kinase 1 && sp|Q9UPZ9|CILK1_HUMAN Serine/threonine-protein kinase ICK OS=Homo sapiens OX=9606 GN=CILK1 PE=1 SV=1 && PF00069:Protein kinase domain	3.78814	3.64021	3.62222	4.52677	3.60852	3.21401	4.04868	3.7568	3.89433	3.83096	11.2432	10.8782	3.48968	5.66359	11.0607	7.18395	4.57663	8.53703	7.81867	8.46707	3.79306	7.89187	0.480629	0.000170142
783784	WDSUB1	NC_037329.1	protein_coding	WD repeat%2C sterile alpha motif and U-box domain containing 1%2C transcript variant X2 && sp|Q8N9V3|WSDU1_HUMAN WD repeat, SAM and U-box domain-containing protein 1 OS=Homo sapiens OX=9606 GN=WDSUB1 PE=1 SV=3 && PF04564:U-box domain|PF00400:WD domain, G-beta repeat|PF07647:SAM domain (Sterile alpha motif)	4.68376	3.48723	3.54486	3.65242	3.6064	3.38224	3.10007	3.2089	3.84207	3.39001	10.6443	10.0688	4.17241	4.43452	10.3565	7.1206	4.30347	8.29516	7.33	7.93531	3.5898	7.46611	0.480812	0.000135457
507881	COL5A3	NC_037334.1	protein_coding	collagen type V alpha 3 chain%2C transcript variant X3 && sp|P25940|CO5A3_HUMAN Collagen alpha-3(V) chain OS=Homo sapiens OX=9606 GN=COL5A3 PE=1 SV=3 && PF01391:Collagen triple helix repeat (20 copies)|PF01410:Fibrillar collagen C-terminal domain	2.90711	3.56666	3.83613	3.29047	2.59472	4.31911	3.57521	2.54702	3.40009	3.26531	7.70999	7.05736	7.77036	4.55283	7.38367	7.41386	6.1616	7.51257	6.77264	6.89484	3.33018	6.92297	0.481034	6.16e-09
538547	MTCL1	NC_037351.1	protein_coding	microtubule crosslinking factor 1%2C transcript variant X5 && sp|Q9Y4B5|MTCL1_HUMAN Microtubule cross-linking factor 1 OS=Homo sapiens OX=9606 GN=MTCL1 PE=1 SV=5 && PF14818:Domain of unknown function (DUF4482)|PF11365:Protein SOGA	2.80065	3.54978	3.60957	2.87388	3.41902	4.55994	3.4103	3.43655	3.20847	3.53994	5.99993	13.2403	4.05069	3.96798	9.62011	8.64549	4.00933	7.76364	6.81472	7.3758	3.44081	7.1488	0.481313	0.000921537
281124	DPYD	NC_037330.1	protein_coding	dihydropyrimidine dehydrogenase && sp|Q28007|DPYD_BOVIN Dihydropyrimidine dehydrogenase [NADP(+)] OS=Bos taurus OX=9913 GN=DPYD PE=1 SV=1 && PF01180:Dihydroorotate dehydrogenase|PF14691:Dihydroprymidine dehydrogenase domain II, 4Fe-4S cluster|PF14697:4Fe-4S dicluster domain|PF07992:Pyridine nucleotide-disulphide oxidoreductase	5.05245	4.42849	4.77437	6.21532	5.94712	6.01576	5.05016	4.05862	5.11766	5.4574	12.6195	16.7433	6.69223	5.71362	14.6814	11.7178	6.20293	12.0183	10.4422	11.29	5.21174	10.8121	0.482027	0.000157374
327669	IDH2	NC_037348.1	protein_coding	isocitrate dehydrogenase (NADP(+)) 2 && sp|Q04467|IDHP_BOVIN Isocitrate dehydrogenase [NADP], mitochondrial OS=Bos taurus OX=9913 GN=IDH2 PE=1 SV=2 && PF00180:Isocitrate/isopropylmalate dehydrogenase	39.1788	43.9319	40.8163	25.7149	32.7914	39.726	51.378	37.7366	37.4105	37.4694	96.5078	141.665	31.8485	37.8498	119.086	86.7566	34.8492	90.007	76.9677	85.3914	38.6154	80.0929	0.482133	0.00231445
538896	BDKRB2	NC_037348.1	protein_coding	bradykinin receptor B2%2C transcript variant X1 && sp|Q9GLX8|BKRB2_PIG B2 bradykinin receptor OS=Sus scrofa OX=9823 GN=BDKRB2 PE=2 SV=1 && PF00001:7 transmembrane receptor (rhodopsin family)	7.13886	7.1343	6.65153	5.47784	6.57683	5.25301	8.69285	6.43665	6.60063	6.48744	11.7286	14.4843	20.3217	5.80786	13.1064	17.403	13.0648	15.5115	13.0856	13.0898	6.64499	13.7603	0.482909	1.83e-05
280832	KIT	NC_037333.1	protein_coding	KIT proto-oncogene%2C receptor tyrosine kinase && sp|P43481|KIT_BOVIN Mast/stem cell growth factor receptor Kit OS=Bos taurus OX=9913 GN=KIT PE=2 SV=1 && PF00047:Immunoglobulin domain|PF07714:Protein tyrosine kinase	4.1587	2.97385	2.72188	4.63939	1.37395	1.63006	1.22069	2.05084	3.62345	2.18299	5.32025	12.1591	1.33489	1.81318	8.73966	6.74698	1.57404	6.2714	5.15685	5.87341	2.65758	5.49897	0.483286	0.0222845
504785	RABEP1	NC_037346.1	protein_coding	rabaptin%2C RAB GTPase binding effector protein 1 && sp|O35550|RABE1_RAT Rab GTPase-binding effector protein 1 OS=Rattus norvegicus OX=10116 GN=Rabep1 PE=1 SV=1 && PF09311:Rabaptin-like protein|PF03528:Rabaptin	7.99781	6.84674	5.49437	9.83749	7.1113	7.8328	7.05528	7.31189	7.5441	7.82975	19.352	24.2922	7.48738	9.16991	21.8221	15.8898	8.32865	17.0439	15.0754	16.4247	7.48615	15.4886	0.483333	0.00037119
505406	DBN1	NC_037334.1	protein_coding	drebrin 1%2C transcript variant X1 && sp|Q07266|DREB_RAT Drebrin OS=Rattus norvegicus OX=10116 GN=Dbn1 PE=1 SV=3 && PF00241:Cofilin/tropomyosin-type actin-binding protein	7.55128	8.98377	8.28424	5.91029	8.03718	7.26619	9.58489	7.24998	7.68239	7.6097	24.399	17.9989	12.0818	9.18414	21.1989	15.0403	10.633	18.1599	15.916	16.9726	7.81599	16.1585	0.483709	3.24e-05
513967	ALDH3A2	NC_037346.1	protein_coding	aldehyde dehydrogenase 3 family member A2%2C transcript variant X1 && sp|P51648|AL3A2_HUMAN Aldehyde dehydrogenase family 3 member A2 OS=Homo sapiens OX=9606 GN=ALDH3A2 PE=1 SV=1 && PF00171:Aldehyde dehydrogenase family	11.8701	12.6471	10.6784	11.4246	8.15197	9.5185	11.1787	9.19324	11.6551	9.89341	29.2693	34.3382	12.0558	8.81262	31.8037	23.197	10.4342	25.2211	21.119	23.2559	10.6211	21.9507	0.483863	0.000933461
540173	ZNF428	NC_037345.1	protein_coding	zinc finger protein 428 && sp|Q96B54|ZN428_HUMAN Zinc finger protein 428 OS=Homo sapiens OX=9606 GN=ZNF428 PE=1 SV=2 && -	2.64309	3.3735	3.19387	1.62249	3.07201	2.33594	2.52221	2.6647	2.70824	2.44347	6.183	8.32925	3.98402	2.59792	7.25613	6.15664	3.29097	6.16542	5.27355	5.67006	2.65795	5.4907	0.484083	0.000120376
536092	PTPRM	NC_037351.1	protein_coding	protein tyrosine phosphatase receptor type M%2C transcript variant X6 && sp|P28827|PTPRM_HUMAN Receptor-type tyrosine-protein phosphatase mu OS=Homo sapiens OX=9606 GN=PTPRM PE=1 SV=2 && PF00102:Protein-tyrosine phosphatase|PF00047:Immunoglobulin domain|PF00629:MAM domain, meprin/A5/mu|PF00041:Fibronectin type III domain	8.25731	8.48533	7.2855	9.00908	5.84991	7.57329	7.02237	5.57098	8.2593	7.00513	20.8338	22.2246	9.42463	6.9477	21.5292	15.8246	8.18617	17.4943	14.8577	16.192	7.43182	15.3515	0.484111	0.00033443
517192	JUND	NC_037334.1	protein_coding	JunD proto-oncogene%2C AP-1 transcription factor subunit && sp|A7YY54|JUND_BOVIN Transcription factor jun-D OS=Bos taurus OX=9913 GN=JUND PE=2 SV=1 && PF03957:Jun-like transcription factor|PF00170:bZIP transcription factor	28.9161	36.995	52.1251	24.677	28.2494	33.4847	26.8271	29.4463	35.6783	28.5369	70.6301	101.4	47.1209	40.1358	86.015	74.2604	43.6283	73.0503	64.8217	69.0603	32.4936	67.0123	0.48489	5.38e-05
107131321	ZNF358	NC_037334.1	protein_coding	zinc finger protein 358%2C transcript variant X1 && sp|Q9NW07|ZN358_HUMAN Zinc finger protein 358 OS=Homo sapiens OX=9606 GN=ZNF358 PE=1 SV=2 && PF00096:Zinc finger, C2H2 type	17.0362	17.3506	12.9369	16.0311	15.6502	13.8482	15.8055	12.8119	15.8387	14.8294	31.8577	54.5152	19.5246	13.415	43.1865	37.0199	16.4698	35.2992	29.8281	32.4998	15.2138	31.3616	0.485111	0.000758511
540351	ZER1	NC_037338.1	protein_coding	zyg-11 related cell cycle regulator%2C transcript variant X1 && sp|Q5RAG3|ZER1_PONAB Protein zer-1 homolog OS=Pongo abelii OX=9601 GN=ZER1 PE=2 SV=1 && -	6.71509	6.48099	6.50474	5.43893	6.25558	6.55881	7.87399	5.77774	6.28494	6.38101	14.6814	21.2428	8.12398	6.98682	17.9621	14.6834	7.5554	14.6827	12.7587	13.7994	6.42718	13.2477	0.485156	0.000203065
511291	CHPT1	NC_037332.1	protein_coding	choline phosphotransferase 1%2C transcript variant X1 && sp|Q1LZE6|CHPT1_BOVIN Cholinephosphotransferase 1 OS=Bos taurus OX=9913 GN=CHPT1 PE=2 SV=1 && PF01066:CDP-alcohol phosphatidyltransferase	8.04774	6.57708	5.60968	6.28057	5.9639	5.29303	5.27853	6.04791	6.62877	5.77279	17.8456	21.1588	4.10141	6.02089	19.5022	12.6301	5.06115	14.3686	12.2817	13.7258	6.15	12.6696	0.485413	0.00320177
523311	GPX7	NC_037330.1	protein_coding	glutathione peroxidase 7 && sp|A6QLY2|GPX7_BOVIN Glutathione peroxidase 7 OS=Bos taurus OX=9913 GN=GPX7 PE=2 SV=1 && PF00255:Glutathione peroxidase	3.2484	3.42017	3.16765	4.48161	3.71238	4.95883	4.15528	3.70195	3.57946	4.20201	13.1807	9.40309	3.6452	5.58296	11.2919	6.52414	4.61408	8.74299	7.95298	8.62077	3.86277	7.95588	0.485524	0.000442194
526028	SEMA4C	NC_037338.1	protein_coding	semaphorin 4C%2C transcript variant X1 && sp|Q9C0C4|SEM4C_HUMAN Semaphorin-4C OS=Homo sapiens OX=9606 GN=SEMA4C PE=1 SV=2 && -	16.9505	16.1784	11.2293	14.9767	26.8993	13.3149	27.3485	22.7407	14.8337	21.056	32.5676	54.4585	33.043	28.4245	43.513	43.7508	30.7337	40.023	37.1234	38.4013	18.5528	38.2039	0.485626	4.17e-06
282654	TNXB	NC_037350.1	protein_coding	tenascin XB && sp|P22105|TENX_HUMAN Tenascin-X OS=Homo sapiens OX=9606 GN=TNXB PE=1 SV=5 && PF00041:Fibronectin type III domain|PF00147:Fibrinogen beta and gamma chains, C-terminal globular domain	10.3026	13.3162	13.4782	18.4498	15.6025	16.1189	17.6867	13.3421	13.8867	16.24	43.8404	19.9629	34.214	24.7975	31.9016	27.0884	29.5057	32.6724	30.7037	30.9433	14.8424	30.563	0.485632	7.54e-07
616380	C28H1orf198	NC_037355.1	protein_coding	chromosome 28 C1orf198 homolog%2C transcript variant X1 && sp|Q58CU6|CA198_BOVIN Uncharacterized protein C1orf198 homolog OS=Bos taurus OX=9913 PE=2 SV=1 && -	20.6917	19.6875	18.0704	20.5025	18.2019	18.8766	17.4779	18.5395	19.738	18.7197	54.8762	60.3281	22.3461	12.7477	57.6021	41.3371	17.5469	45.8501	37.5745	41.58	19.0506	39.1789	0.486246	0.00136839
531877	PTPN12	NC_037331.1	protein_coding	protein tyrosine phosphatase non-receptor type 12%2C transcript variant X2 && sp|Q05209|PTN12_HUMAN Tyrosine-protein phosphatase non-receptor type 12 OS=Homo sapiens OX=9606 GN=PTPN12 PE=1 SV=3 && PF00102:Protein-tyrosine phosphatase	3.71408	3.71433	3.26304	5.46058	3.52072	3.59856	2.94379	3.4318	4.03801	3.79109	10.1599	11.8127	3.7216	4.2974	10.9863	7.76713	4.0095	8.56472	7.49789	8.19557	3.7476	7.70126	0.486621	0.000543054
533462	SAP30L	NC_037334.1	protein_coding	SAP30 like%2C transcript variant X1 && sp|Q9HAJ7|SP30L_HUMAN Histone deacetylase complex subunit SAP30L OS=Homo sapiens OX=9606 GN=SAP30L PE=1 SV=1 && PF13867:Sin3 binding region of histone deacetylase complex subunit SAP30|PF13866:SAP30 zinc-finger	14.0212	11.2019	10.0203	11.4176	11.9778	10.8744	11.3	10.6516	11.6653	11.2443	25.5507	39.0347	14.0864	11.475	32.2927	26.5606	12.7807	26.2239	22.5367	24.4879	11.4374	23.5029	0.486639	0.000405932
540408	ZNF445	NC_037349.1	protein_coding	zinc finger protein 445%2C transcript variant X9 && sp|P59923|ZN445_HUMAN Zinc finger protein 445 OS=Homo sapiens OX=9606 GN=ZNF445 PE=1 SV=1 && -	3.05767	3.19604	2.72515	2.87561	2.46143	2.17542	2.9395	2.08004	2.96362	2.5064	6.58124	8.48829	3.47373	2.86671	7.53477	5.98101	3.17022	6.18109	5.35249	5.78895	2.69809	5.54185	0.486857	0.0001737
537285	TRIM23	NC_037347.1	protein_coding	tripartite motif containing 23%2C transcript variant X1 && sp|Q8BGX0|TRI23_MOUSE E3 ubiquitin-protein ligase TRIM23 OS=Mus musculus OX=10090 GN=Trim23 PE=2 SV=1 && PF13445:RING-type zinc-finger|PF00025:ADP-ribosylation factor family|PF00643:B-box zinc finger	3.58834	3.67351	3.38756	4.1957	3.55699	3.68101	4.20596	3.67419	3.71128	3.86277	8.621	13.0623	4.25814	3.54488	10.8416	8.66021	3.90151	8.64714	7.37157	8.06559	3.75373	7.6974	0.487663	0.000766065
540131	C1QTNF7	NC_037333.1	protein_coding	C1q and TNF related 7%2C transcript variant X2 && sp|Q9BXJ2|C1QT7_HUMAN Complement C1q tumor necrosis factor-related protein 7 OS=Homo sapiens OX=9606 GN=C1QTNF7 PE=2 SV=1 && PF01391:Collagen triple helix repeat (20 copies)|PF00386:C1q domain	9.4537	8.15442	5.74248	5.76845	5.64338	4.85411	4.03589	5.07756	7.27976	5.07588	19.2553	20.4148	4.73398	3.72834	19.8351	12.5744	4.23116	14.8014	12.0331	13.5935	6.10856	12.5201	0.4879	0.00700366
767601	BCL2L2	NC_037337.1	protein_coding	BCL2 like 2%2C transcript variant X1 && sp|Q1RMX3|B2CL2_BOVIN Bcl-2-like protein 2 OS=Bos taurus OX=9913 GN=BCL2L2 PE=1 SV=1 && PF00452:Apoptosis regulator proteins, Bcl-2 family|PF02180:Bcl-2 homology region 4	8.61441	8.55165	9.59751	8.57643	10.405	8.68815	7.89805	9.8679	8.835	9.0871	22.8312	31.8376	7.97594	8.30564	27.3344	19.9068	8.14079	20.8816	17.7376	19.657	9.01212	18.4609	0.488174	0.00193309
281386	SERPINF1	NC_037346.1	protein_coding	serpin family F member 1 && sp|Q95121|PEDF_BOVIN Pigment epithelium-derived factor OS=Bos taurus OX=9913 GN=SERPINF1 PE=1 SV=1 && PF00079:Serpin (serine protease inhibitor)	36.4147	35.8055	31.7288	33.9335	42.8608	60.0799	36.7968	45.3936	34.4706	43.8129	204.807	33.3877	38.9653	66.0243	119.097	36.1765	52.4948	92.3865	85.796	92.4562	40.1297	82.1591	0.488439	0.0207873
539704	HIRIP3	NC_037352.1	protein_coding	HIRA interacting protein 3 && sp|Q9BW71|HIRP3_HUMAN HIRA-interacting protein 3 OS=Homo sapiens OX=9606 GN=HIRIP3 PE=1 SV=3 && PF09649:Histone chaperone domain CHZ	4.04309	4.05823	4.44011	4.18246	4.14987	4.56581	5.39727	5.1935	4.18097	4.69778	10.2106	15.5724	4.44374	5.28373	12.8915	10.0081	4.86373	10.0756	8.87763	9.68041	4.49091	9.19075	0.488633	0.000611279
541172	ZDHHC17	NC_037332.1	protein_coding	zinc finger DHHC-type palmitoyltransferase 17%2C transcript variant X1 && sp|Q8IUH5|ZDH17_HUMAN Palmitoyltransferase ZDHHC17 OS=Homo sapiens OX=9606 GN=ZDHHC17 PE=1 SV=2 && PF01529:DHHC palmitoyltransferase|PF12796:Ankyrin repeats (3 copies)	3.63371	2.90618	2.6562	4.2694	3.38424	3.01852	2.79941	3.13574	3.36637	3.32146	8.76067	9.7364	3.60842	3.77251	9.24853	6.67241	3.69046	7.3685	6.4695	7.02531	3.24912	6.63527	0.489675	0.000243849
532778	ARFGAP3	NC_037332.1	protein_coding	ADP ribosylation factor GTPase activating protein 3 && sp|Q17R07|ARFG3_BOVIN ADP-ribosylation factor GTPase-activating protein 3 OS=Bos taurus OX=9913 GN=ARFGAP3 PE=2 SV=1 && PF01412:Putative GTPase activating protein for Arf	8.09536	7.63232	6.71538	8.69882	6.42	5.87556	7.27975	5.94237	7.78547	6.8433	18.7843	21.1108	8.3508	8.53608	19.9476	14.7308	8.44344	16.082	14.1955	15.3459	7.12883	14.5527	0.489862	0.000135482
512888	TLE1	NC_037335.1	protein_coding	transducin-like enhancer of split 1 (E(sp1) homolog%2C Drosophila) && sp|Q04724|TLE1_HUMAN Transducin-like enhancer protein 1 OS=Homo sapiens OX=9606 GN=TLE1 PE=1 SV=2 && PF03920:Groucho/TLE N-terminal Q-rich domain	4.61862	3.36478	5.13685	4.49668	3.97739	4.70734	3.55928	4.35794	4.40423	4.21973	10.7054	12.4347	4.68583	6.68386	11.5701	8.56025	5.68484	9.27531	8.62745	9.21597	4.28429	8.74437	0.489948	3.02e-05
615804	RAB12	NC_037351.1	protein_coding	RAB12%2C member RAS oncogene family && sp|P35284|RAB12_RAT Ras-related protein Rab-12 OS=Rattus norvegicus OX=10116 GN=Rab12 PE=1 SV=2 && -	26.7498	24.8688	21.4712	27.2007	27.8188	23.6412	25.393	25.1426	25.0726	25.8393	59.8627	75.973	32.8385	32.5241	67.9178	54.4058	32.6813	56.2247	50.2996	53.8232	25.3198	51.6551	0.490171	3.23e-05
613987	TMEM100	NC_037346.1	protein_coding	transmembrane protein 100%2C transcript variant X2 && sp|Q2KIC8|TM100_BOVIN Transmembrane protein 100 OS=Bos taurus OX=9913 GN=TMEM100 PE=2 SV=1 && -	8.14276	6.77966	6.76212	5.95063	5.43807	6.76536	4.90868	7.00371	6.90879	6.01329	20.1621	16.8508	8.48966	5.8265	18.5065	12.6702	7.15808	15.1675	12.8323	13.9671	6.46731	13.1631	0.491322	0.000405102
789811	MOB2	NC_037356.1	protein_coding	MOB kinase activator 2%2C transcript variant X1 && sp|Q8VI63|MOB2_MOUSE MOB kinase activator 2 OS=Mus musculus OX=10090 GN=Mob2 PE=1 SV=1 && PF03637:Mob1/phocein family	21.8343	26.2511	19.7032	21.2632	24.1586	18.0819	20.8946	19.4114	22.2629	20.7619	43.1061	74.5409	29.577	18.7221	58.8235	52.059	24.1495	49.0747	41.4865	44.9539	21.4623	43.6493	0.491698	0.000568818
784795	CARM1	NC_037334.1	protein_coding	coactivator associated arginine methyltransferase 1%2C transcript variant X1 && sp|Q4AE70|CARM1_RAT Histone-arginine methyltransferase CARM1 OS=Rattus norvegicus OX=10116 GN=Carm1 PE=1 SV=1 && PF06325:Ribosomal protein L11 methyltransferase (PrmA)|PF11531:Coactivator-associated arginine methyltransferase 1 N terminal	12.8946	13.4845	14.4855	13.1618	14.4692	13.5668	14.1861	15.0053	13.5066	14.0778	32.0087	47.608	14.009	15.1639	39.8084	30.8085	14.5864	31.2086	27.1974	29.7196	13.8838	28.2118	0.492127	0.000690861
100335569	ZFTA	NC_037356.1	protein_coding	zinc finger translocation associated%2C transcript variant X1 && sp|C9JLR9|ZFTA_HUMAN Zinc finger translocation-associated protein OS=Homo sapiens OX=9606 GN=ZFTA PE=1 SV=1 && PF18658:Zinc-finger C2H2-type	3.36416	4.15552	2.79082	3.03827	2.70251	2.74077	2.79579	3.40881	3.33719	2.93723	7.66364	9.64759	3.5354	3.89207	8.65562	6.5915	3.71373	6.94888	6.18468	6.67886	3.12711	6.3512	0.492365	0.000155023
512582	ESYT2	NC_037331.1	protein_coding	extended synaptotagmin 2%2C transcript variant X1 && sp|A0FGR8|ESYT2_HUMAN Extended synaptotagmin-2 OS=Homo sapiens OX=9606 GN=ESYT2 PE=1 SV=1 && -	18.1509	20.141	19.5115	20.9612	17.1502	18.5516	18.1425	17.7985	19.6911	18.5208	46.3876	59.2594	23.8481	18.0358	52.8235	41.5538	20.942	43.165	36.8827	40.0709	18.8619	38.2969	0.492519	0.000284891
508819	PIP5K1C	NC_037334.1	protein_coding	phosphatidylinositol-4-phosphate 5-kinase type 1 gamma%2C transcript variant X3 && sp|Q5I6B8|PI51C_RAT Phosphatidylinositol 4-phosphate 5-kinase type-1 gamma OS=Rattus norvegicus OX=10116 GN=Pip5k1c PE=1 SV=1 && PF01504:Phosphatidylinositol-4-phosphate 5-Kinase	2.67832	2.72314	3.47531	2.15459	2.7275	3.13065	2.69524	2.25639	2.75784	2.59287	7.12912	8.96567	2.75016	2.40992	8.04739	5.85792	2.58004	6.28165	5.31372	5.86045	2.71919	5.5196	0.492642	0.00132338
533187	BBX	NC_037328.1	protein_coding	BBX high mobility group box domain containing%2C transcript variant X7 && sp|Q8WY36|BBX_HUMAN HMG box transcription factor BBX OS=Homo sapiens OX=9606 GN=BBX PE=1 SV=1 && PF09667:Domain of unknown function (DUF2028)|PF00505:HMG (high mobility group) box	5.46662	5.1253	4.14548	5.52121	5.41498	4.41324	4.78993	4.72911	5.06465	4.9737	12.4428	15.8973	4.88844	5.98417	14.1701	10.3929	5.4363	11.0762	9.80319	10.6766	4.96442	10.0768	0.492659	0.000393692
286766	MFAP4	NC_037346.1	protein_coding	microfibril associated protein 4 && sp|P55918|MFAP4_BOVIN Microfibril-associated glycoprotein 4 OS=Bos taurus OX=9913 GN=MFAP4 PE=1 SV=2 && PF00147:Fibrinogen beta and gamma chains, C-terminal globular domain	162.846	100.88	90.76	102.879	106.066	148.37	103.277	108.348	114.341	113.788	251.664	390.423	135.942	118.761	321.044	263.183	127.352	259.343	224.198	243.567	115.156	233.548	0.493071	0.000588604
532573	FLOT1	NC_037350.1	protein_coding	flotillin 1 && sp|Q08DN8|FLOT1_BOVIN Flotillin-1 OS=Bos taurus OX=9913 GN=FLOT1 PE=2 SV=1 && PF15975:Flotillin|PF01145:SPFH domain / Band 7 family	38.9955	31.1187	25.0999	17.7635	24.0826	24.5712	25.2756	31.9078	28.2444	24.7201	67.3257	92.611	27.2154	24.5002	79.9684	59.9132	25.8578	62.384	52.9131	58.3241	27.1779	55.1013	0.493236	0.00164805
511220	ARHGEF11	NC_037330.1	protein_coding	Rho guanine nucleotide exchange factor 11%2C transcript variant X1 && sp|O15085|ARHGB_HUMAN Rho guanine nucleotide exchange factor 11 OS=Homo sapiens OX=9606 GN=ARHGEF11 PE=1 SV=1 && PF17838:PH domain|PF00595:PDZ domain|PF00621:RhoGEF domain|PF09128:Regulator of G protein signalling-like domain	2.97154	3.82001	4.05884	3.12768	4.0312	3.4292	4.53198	3.43426	3.49452	3.71086	8.35057	12.358	3.89319	4.00518	10.3543	8.1256	3.94918	8.20059	7.15174	7.79225	3.66101	7.41806	0.493526	0.000584147
540719	KPNA3	NC_037339.1	protein_coding	karyopherin subunit alpha 3%2C transcript variant X1 && sp|O35344|IMA4_MOUSE Importin subunit alpha-4 OS=Mus musculus OX=10090 GN=Kpna3 PE=1 SV=1 && PF16186:Atypical Arm repeat|PF01749:Importin beta binding domain|PF00514:Armadillo/beta-catenin-like repeat	8.10233	6.42635	6.11829	9.01592	8.10552	8.50186	6.43207	8.57079	7.41572	8.12523	18.8548	24.4583	8.33322	8.71127	21.6565	16.3957	8.52224	17.2154	15.0894	16.4028	7.68141	15.564	0.493538	0.000350342
3283888	ND6	NC_006853.1	protein_coding	- && sp|Q71PB7|NU6M_BOSIN NADH-ubiquinone oxidoreductase chain 6 OS=Bos indicus OX=9915 GN=MT-ND6 PE=3 SV=1 && PF00499:NADH-ubiquinone/plastoquinone oxidoreductase chain 6	477.497	778.241	791.986	953.498	607.985	736.69	554.07	500.628	750.306	670.574	1074.29	2309.99	735.384	1309.21	1692.14	1522.69	1022.3	1373.22	1357.22	1424.2	682.148	1382.07	0.493571	0.000112093
537067	CALHM2	NC_037353.1	protein_coding	calcium homeostasis modulator family member 2 && sp|Q2HJ63|CAHM2_BOVIN Calcium homeostasis modulator protein 2 OS=Bos taurus OX=9913 GN=CALHM2 PE=2 SV=1 && -	3.36547	4.34619	2.27279	3.19945	4.77052	2.73747	3.67496	2.40606	3.29598	3.35769	9.72858	5.42603	6.52671	5.48291	7.57731	5.97637	6.00481	7.22711	6.79106	6.94831	3.34266	6.76892	0.493825	9.19e-07
513030	CHST12	NC_037352.1	protein_coding	carbohydrate sulfotransferase 12%2C transcript variant X3 && sp|Q99LL3|CHSTC_MOUSE Carbohydrate sulfotransferase 12 OS=Mus musculus OX=10090 GN=Chst12 PE=2 SV=2 && PF03567:Sulfotransferase family	2.93215	2.69517	1.92206	1.61105	1.5186	2.18349	2.21656	1.71432	2.29011	1.8488	6.62234	5.64141	2.25865	2.06993	6.13188	3.95003	2.16429	4.8408	4.14808	4.54484	2.09323	4.23722	0.49401	0.000957102
515836	CCDC17	NC_037330.1	protein_coding	coiled-coil domain containing 17%2C transcript variant X1 && sp|Q96LX7|CCD17_HUMAN Coiled-coil domain-containing protein 17 OS=Homo sapiens OX=9606 GN=CCDC17 PE=1 SV=2 && -	2.94044	3.50773	4.13477	6.57292	6.32426	5.9618	5.24971	4.93315	4.28896	5.80837	8.8722	14.0892	10.9803	4.25027	11.4807	12.5348	7.61527	11.3139	9.548	9.93454	4.97221	10.0619	0.494161	4.49e-05
505356	ANAPC15	NC_037342.1	protein_coding	anaphase promoting complex subunit 15%2C transcript variant X4 && sp|P60007|APC15_MOUSE Anaphase-promoting complex subunit 15 OS=Mus musculus OX=10090 GN=Anapc15 PE=2 SV=1 && PF15243:Anaphase-promoting complex subunit 15	11.5239	9.83195	8.97839	9.04387	10.6686	11.9026	11.8078	10.8728	9.84453	10.8591	24.0382	38.9227	10.1891	7.83163	31.4805	24.5559	9.01035	24.3833	20.2454	22.4924	10.5334	21.3149	0.494177	0.00326563
616091	MGMT	NC_037353.1	protein_coding	O-6-methylguanine-DNA methyltransferase%2C transcript variant X3 && sp|Q6TDU1|MGMT_CANLF Methylated-DNA--protein-cysteine methyltransferase OS=Canis lupus familiaris OX=9615 GN=MGMT PE=2 SV=1 && PF01035:6-O-methylguanine DNA methyltransferase, DNA binding domain|PF02870:6-O-methylguanine DNA methyltransferase, ribonuclease-like domain	12.5167	15.0987	10.8204	9.23451	10.9037	13.1776	15.3599	12.3174	11.9176	12.1986	24.0297	45.8677	14.7225	9.92223	34.9487	30.2951	12.3224	28.2066	23.6355	25.8982	12.3545	24.9849	0.49448	0.00200244
523885	TMEM135	NC_037356.1	protein_coding	transmembrane protein 135%2C transcript variant X1 && sp|Q3ZBE6|TM135_BOVIN Transmembrane protein 135 OS=Bos taurus OX=9913 GN=TMEM135 PE=2 SV=1 && PF02466:Tim17/Tim22/Tim23/Pmp24 family|PF15982:N-terminal cysteine-rich region of Transmembrane protein 135	4.4729	4.11971	3.23654	4.69188	5.95299	4.72374	5.24338	3.4937	4.13026	4.82114	11.0726	14.1846	4.22671	5.99048	12.6286	9.20566	5.10859	9.82797	8.8686	9.6206	4.48862	9.07344	0.494699	0.000352874
509843	HDAC7	NC_037332.1	protein_coding	histone deacetylase 7%2C transcript variant X5 && sp|Q8WUI4|HDAC7_HUMAN Histone deacetylase 7 OS=Homo sapiens OX=9606 GN=HDAC7 PE=1 SV=2 && PF00850:Histone deacetylase domain	4.62616	4.89137	4.7945	3.54278	4.14104	4.96553	3.88561	2.84054	4.4637	3.8751	10.0155	12.178	6.04735	4.67035	11.0968	9.11267	5.35885	9.41363	8.22781	8.8016	4.20263	8.49226	0.494878	4.73e-05
533746	DPYSL2	NC_037335.1	protein_coding	dihydropyrimidinase like 2%2C transcript variant X1 && sp|O02675|DPYL2_BOVIN Dihydropyrimidinase-related protein 2 OS=Bos taurus OX=9913 GN=DPYSL2 PE=1 SV=1 && PF01979:Amidohydrolase family	29.2813	27.2947	26.4925	23.1492	19.5122	21.5551	19.7029	21.184	26.5544	21.0207	59.2865	68.2382	33.2964	23.3606	63.7624	50.7673	28.3285	53.607	46.0454	49.5888	23.5747	47.6281	0.494975	0.000110536
513844	SPON2	NC_037333.1	protein_coding	spondin 2 && sp|Q9WV75|SPON2_RAT Spondin-2 OS=Rattus norvegicus OX=10116 GN=Spon2 PE=2 SV=1 && PF06468:Spondin_N	15.3196	17.2357	12.89	17.3358	22.6617	25.4785	24.2049	19.3984	15.6953	21.8158	60.4186	38.3107	27.1287	29.7393	49.3647	32.7197	28.434	41.9527	38.8993	40.9924	19.2036	38.796	0.494988	2.77e-05
510653	LYSMD1	NC_037330.1	protein_coding	LysM domain containing 1 && sp|A0JNI1|LYSM1_BOVIN LysM and putative peptidoglycan-binding domain-containing protein 1 OS=Bos taurus OX=9913 GN=LYSMD1 PE=2 SV=1 && PF01476:LysM domain	2.74698	2.86469	3.21444	3.06594	3.08055	3.06535	3.14061	3.3753	2.97301	3.14555	7.80941	10.7115	2.30838	3.04426	9.26045	6.50994	2.67632	6.94309	5.96839	6.6268	3.06724	6.18585	0.495848	0.00249302
527491	SLC38A1	NC_037332.1	protein_coding	solute carrier family 38 member 1%2C transcript variant X3 && sp|Q9H2H9|S38A1_HUMAN Sodium-coupled neutral amino acid transporter 1 OS=Homo sapiens OX=9606 GN=SLC38A1 PE=1 SV=1 && PF01490:Transmembrane amino acid transporter protein	5.16482	6.66815	7.85603	8.90797	11.0864	7.24601	5.38739	9.60502	7.14924	8.44656	18.1854	28.7249	4.98227	8.25941	23.4551	16.8536	6.62084	17.2975	15.038	16.7214	7.75176	15.6138	0.496467	0.0043761
790867	PPP3CB	NC_037355.1	protein_coding	protein phosphatase 3 catalytic subunit beta%2C transcript variant X1 && sp|P48453|PP2BB_MOUSE Serine/threonine-protein phosphatase 2B catalytic subunit beta isoform OS=Mus musculus OX=10090 GN=Ppp3cb PE=1 SV=2 && -	9.49072	8.00267	7.21908	10.9189	10.353	11.4027	9.05262	10.3171	8.90783	10.4089	22.2676	32.0554	8.85542	11.8543	27.1615	20.4554	10.3549	21.0595	18.7582	20.4389	9.60734	19.3261	0.497117	0.000635922
503577	DBP	NC_037345.1	protein_coding	D-box binding PAR bZIP transcription factor && sp|Q32PF6|DBP_BOVIN D site-binding protein OS=Bos taurus OX=9913 GN=DBP PE=2 SV=2 && PF07716:Basic region leucine zipper	10.6189	11.0286	10.7621	11.4379	15.3555	17.283	16.0944	10.3161	10.9619	14.0974	23.1644	42.9339	20.9068	10.2642	33.0492	31.9203	15.5855	29.0017	24.3173	26.0637	12.7956	25.7207	0.497482	0.000489438
512184	CDADC1	NC_037339.1	protein_coding	cytidine and dCMP deaminase domain containing 1%2C transcript variant X1 && sp|Q4R683|CDAC1_MACFA Cytidine and dCMP deaminase domain-containing protein 1 OS=Macaca fascicularis OX=9541 GN=CDADC1 PE=2 SV=1 && PF00383:Cytidine and deoxycytidylate deaminase zinc-binding region	3.666	2.97519	2.65712	2.62823	2.85746	2.31765	2.35847	3.35449	2.98164	2.70326	7.47424	9.27596	2.80987	2.51289	8.3751	6.04291	2.66138	6.52002	5.51824	6.08961	2.84995	5.72802	0.497545	0.00150974
539696	HEXIM1	NC_037346.1	protein_coding	HEXIM P-TEFb complex subunit 1 && sp|Q0X0C4|HEXI1_BOVIN Protein HEXIM1 OS=Bos taurus OX=9913 GN=HEXIM1 PE=2 SV=1 && PF15313:Hexamethylene bis-acetamide-inducible protein	24.7958	33.301	24.9178	25.6272	23.5842	19.4297	28.6896	25.87	27.1604	24.6401	54.903	84.5165	32.8477	26.7551	69.7097	58.6821	29.8014	57.4224	49.7556	53.7464	25.8016	51.814	0.497966	0.000308295
506426	CRYZL1	NC_037328.1	protein_coding	crystallin zeta like 1%2C transcript variant X1 && sp|Q59A28|QORL1_BOVIN Quinone oxidoreductase-like protein 1 OS=Bos taurus OX=9913 GN=CRYZL1 PE=2 SV=1 && -	6.31255	5.19756	4.64311	6.30643	6.5457	5.21797	5.44311	4.06872	5.61491	5.51639	11.4326	19.9295	5.76396	4.83352	15.6811	12.8467	5.29874	12.3754	10.4899	11.5281	5.48665	11.018	0.497973	0.00199075
510586	PEA15	NC_037330.1	protein_coding	proliferation and apoptosis adaptor protein 15 && sp|Q9Z297|PEA15_CRIGR Astrocytic phosphoprotein PEA-15 OS=Cricetulus griseus OX=10029 GN=PEA15 PE=1 SV=1 && PF01335:Death effector domain	8.02868	6.95322	7.86363	5.0455	5.51206	7.51677	4.90683	6.32704	6.97276	5.86164	16.9662	20.8105	5.97014	6.86681	18.8883	13.3903	6.41848	14.5823	12.6534	13.9004	6.49881	13.0447	0.498197	0.00111381
533994	SEC23A	NC_037348.1	protein_coding	SEC23 homolog A%2C COPII coat complex component && sp|A2VDL8|SC23A_BOVIN Protein transport protein Sec23A OS=Bos taurus OX=9913 GN=SEC23A PE=2 SV=1 && PF08033:Sec23/Sec24 beta-sandwich domain|PF04810:Sec23/Sec24 zinc finger|PF04811:Sec23/Sec24 trunk domain|PF00626:Gelsolin repeat|PF04815:Sec23/Sec24 helical domain	5.66547	5.5632	4.77959	5.60776	5.8534	6.02806	5.97449	5.74015	5.40401	5.84077	15.5125	17.3793	5.42373	5.71327	16.4459	11.4015	5.5685	12.7718	11.0072	12.0949	5.64569	11.3319	0.498213	0.000880586
538846	JAM2	NC_037328.1	protein_coding	junctional adhesion molecule 2 && sp|P57087|JAM2_HUMAN Junctional adhesion molecule B OS=Homo sapiens OX=9606 GN=JAM2 PE=1 SV=1 && PF07686:Immunoglobulin V-set domain|PF13927:Immunoglobulin domain	10.0815	12.4604	8.34838	13.5932	10.4396	14.0435	10.9637	8.12157	11.1209	11.4323	31.6597	33.9596	9.61857	11.1117	32.8097	21.7891	10.3651	25.0793	21.5874	23.8319	11.0605	22.1812	0.498642	0.00159644
521784	ANO6	NC_037332.1	protein_coding	anoctamin 6%2C transcript variant X1 && sp|Q4KMQ2|ANO6_HUMAN Anoctamin-6 OS=Homo sapiens OX=9606 GN=ANO6 PE=1 SV=2 && -	11.1604	9.20352	9.24543	13.4357	10.1408	11.1773	8.40973	7.00795	10.7613	10.0343	33.2923	26.709	8.53659	11.0006	30.0006	17.6228	9.76861	22.846	19.8846	21.9078	10.0576	20.1569	0.498968	0.00177506
616622	PRR15L	NC_037346.1	protein_coding	proline rich 15 like%2C transcript variant X1 && sp|Q3T183|PR15L_BOVIN Proline-rich protein 15-like protein OS=Bos taurus OX=9913 GN=PRR15L PE=3 SV=1 && PF15321:ATPase family AAA domain containing 4	2.82364	3.40717	3.49132	2.16665	2.28987	1.41985	4.26822	2.96102	2.97219	2.62112	1.12106	0.695172	1.92628	2.12744	0.908115	1.31072	2.02686	1.2475	1.46749	1.35561	2.84211	1.41862	2.00342	0.000123056
281570	UQCR11	NC_037334.1	protein_coding	ubiquinol-cytochrome c reductase%2C complex III subunit XI && sp|P07552|QCR10_BOVIN Cytochrome b-c1 complex subunit 10 OS=Bos taurus OX=9913 GN=UQCR11 PE=1 SV=2 && -	195.66	262.502	230.383	136.565	222.956	213.241	212.406	308.616	206.278	218.757	95.8295	72.7142	129.938	154.742	84.2718	101.326	142.34	99.4939	113.306	107.499	220.736	110.146	2.00403	2.11e-06
282369	SLC7A5	NC_037345.1	protein_coding	solute carrier family 7 member 5 && sp|Q01650|LAT1_HUMAN Large neutral amino acids transporter small subunit 1 OS=Homo sapiens OX=9606 GN=SLC7A5 PE=1 SV=2 && PF13520:Amino acid permease	13.6227	15.1845	18.9834	6.92832	11.8127	12.1233	18.7015	13.0162	13.6797	12.5164	3.76958	0.139906	11.787	13.2678	1.95474	5.96345	12.5274	5.23216	7.24107	6.1838	13.6569	6.80669	2.00639	0.00124931
505640	PLTP	NC_037340.1	protein_coding	phospholipid transfer protein%2C transcript variant X3 && sp|P55058|PLTP_HUMAN Phospholipid transfer protein OS=Homo sapiens OX=9606 GN=PLTP PE=1 SV=1 && PF02886:LBP / BPI / CETP family, C-terminal domain|PF01273:LBP / BPI / CETP family, N-terminal domain	30.5579	27.7223	33.7424	14.1572	22.4135	28.3582	30.6527	23.6967	26.5449	23.8557	17.9804	4.81391	8.3928	25.7783	11.3972	6.60336	17.0855	10.3957	14.2413	13.6725	26.1701	13.0361	2.00751	9.14e-05
519613	REEP4	NC_037335.1	protein_coding	receptor accessory protein 4 && sp|Q3ZCI8|REEP4_BOVIN Receptor expression-enhancing protein 4 OS=Bos taurus OX=9913 GN=REEP4 PE=2 SV=1 && PF03134:TB2/DP1, HVA22 family	28.2187	38.9407	40.648	31.4385	44.7916	40.2136	36.9249	45.4147	34.8115	39.7566	10.7644	5.72032	29.8661	33.0714	8.24234	17.7932	31.4688	15.4503	19.8555	17.5329	38.1159	18.9765	2.00858	3.64e-05
539545	LLGL2	NC_037346.1	protein_coding	LLGL scribble cell polarity complex component 2%2C transcript variant X1 && sp|Q6P1M3|L2GL2_HUMAN LLGL scribble cell polarity complex component 2 OS=Homo sapiens OX=9606 GN=LLGL2 PE=1 SV=2 && PF08366:LLGL2	16.0468	17.8069	22.6767	14.6713	18.6905	20.1564	17.8991	19.0959	17.8004	18.1027	3.31086	0.527305	17.5874	16.7557	1.91908	9.05736	17.1716	7.14186	9.54533	8.02008	18.2947	9.10366	2.0096	0.000386398
538860	PDE12	NC_037349.1	protein_coding	phosphodiesterase 12 && sp|Q08DF7|PDE12_BOVIN 2',5'-phosphodiesterase 12 OS=Bos taurus OX=9913 GN=PDE12 PE=1 SV=1 && PF03372:Endonuclease/Exonuclease/phosphatase family	7.39616	6.87827	10.5921	9.05794	8.45859	9.20964	6.22412	9.42108	8.48112	8.47427	4.45545	1.59753	4.77006	6.85123	3.02649	3.1838	5.81064	3.60768	4.41857	4.14015	8.41933	4.18616	2.01123	2.17e-06
512369	STARD5	NC_037348.1	protein_coding	StAR related lipid transfer domain containing 5 && sp|A1A4M6|STAR5_BOVIN StAR-related lipid transfer protein 5 OS=Bos taurus OX=9913 GN=STARD5 PE=2 SV=1 && PF01852:START domain	30.6851	38.1799	32.9782	22.697	19.1966	18.7361	16.0615	28.1086	31.1351	20.96	8.31089	2.19492	25.347	16.3857	5.2529	13.771	20.8663	11.9509	13.0596	11.4983	25.8738	12.8638	2.01137	0.000692319
513132	MIA2	NC_037348.1	protein_coding	MIA SH3 domain ER export factor 2%2C transcript variant X1 && sp|Q96PC5|MIA2_HUMAN Melanoma inhibitory activity protein 2 OS=Homo sapiens OX=9606 GN=MIA2 PE=1 SV=4 && PF07653:Variant SH3 domain	9.67234	8.95587	8.72072	11.9637	10.3782	10.0122	7.68379	12.0487	9.82816	10.4173	4.12043	2.34004	5.58175	8.92895	3.23023	3.96089	7.25535	4.01407	5.24279	4.84028	9.9681	4.95148	2.01316	2.81e-06
100295626	C23H6orf132	NC_037350.1	protein_coding	chromosome 23 C6orf132 homolog && sp|Q5T0Z8|CF132_HUMAN Uncharacterized protein C6orf132 OS=Homo sapiens OX=9606 GN=C6orf132 PE=1 SV=4 && -	30.3983	37.4209	39.1057	29.1188	33.6057	34.3022	35.248	32.0816	34.0109	32.8713	6.311	0.746884	29.6032	35.0675	3.52894	15.175	32.3354	12.2204	17.9321	15.0515	33.8163	16.7972	2.01321	0.000405246
317663	CYB561	NC_037346.1	protein_coding	cytochrome b561%2C transcript variant X2 && sp|P10897|CY561_BOVIN Transmembrane ascorbate-dependent reductase CYB561 OS=Bos taurus OX=9913 GN=CYB561 PE=1 SV=2 && PF03188:Eukaryotic cytochrome b561	21.8364	20.1614	21.3053	22.2628	21.4342	21.6942	25.1111	29.724	21.3915	24.0453	5.33964	0.695505	21.3214	20.3207	3.01757	11.0084	20.8211	9.11885	11.9193	10.139	22.8966	11.3701	2.01375	0.000223627
282638	P2RY2	NC_037342.1	protein_coding	purinergic receptor P2Y2%2C transcript variant X3 && sp|P41231|P2RY2_HUMAN P2Y purinoceptor 2 OS=Homo sapiens OX=9606 GN=P2RY2 PE=1 SV=4 && -	4.45348	4.85019	4.11355	2.54848	1.14567	1.48583	1.06954	2.30029	3.99142	1.70996	1.36947	0.209488	2.05376	2.13098	0.789482	1.13163	2.09237	1.21091	1.44093	1.31064	2.76684	1.37397	2.01376	0.0119997
538691	HS3ST1	NC_037333.1	protein_coding	heparan sulfate-glucosamine 3-sulfotransferase 1%2C transcript variant X1 && sp|O14792|HS3S1_HUMAN Heparan sulfate glucosamine 3-O-sulfotransferase 1 OS=Homo sapiens OX=9606 GN=HS3ST1 PE=1 SV=1 && PF00685:Sulfotransferase domain	6.65935	5.28866	7.14321	5.42217	3.80954	9.41674	2.36833	9.04373	6.12835	6.0121	4.63831	2.07672	2.11133	3.84402	3.35752	2.09402	2.97767	2.94212	3.1676	3.20558	6.12922	3.04149	2.0152	0.000476687
281650	BLVRB	NC_037345.1	protein_coding	biliverdin reductase B && sp|P52556|BLVRB_BOVIN Flavin reductase (NADPH) OS=Bos taurus OX=9913 GN=BLVRB PE=1 SV=2 && PF13460:NAD(P)H-binding	255.221	290.168	229.66	159.826	275.282	309.6	290.974	321.952	233.719	271.527	64.8105	47.608	184.999	257.507	56.2092	116.304	221.253	99.1393	138.731	122.227	263.793	130.879	2.01555	0.000108093
504287	SOAT1	NC_037343.1	protein_coding	sterol O-acyltransferase 1%2C transcript variant X2 && sp|O77760|SOAT1_CHLAE Sterol O-acyltransferase 1 OS=Chlorocebus aethiops OX=9534 GN=SOAT1 PE=2 SV=1 && PF03062:MBOAT, membrane-bound O-acyltransferase family	26.8872	28.556	24.7593	21.4272	7.81734	20.3432	17.2194	16.4927	25.4074	16.66	8.01041	5.35638	18.0339	8.85004	6.68339	11.6951	13.442	10.4669	10.0627	9.38682	20.557	10.1988	2.01564	0.000253641
613972	APOD	NC_037328.1	protein_coding	apolipoprotein D && sp|Q32KY0|APOD_BOVIN Apolipoprotein D OS=Bos taurus OX=9913 GN=APOD PE=2 SV=1 && PF00061:Lipocalin / cytosolic fatty-acid binding protein family	63.0234	104.538	95.5326	47.2166	56.6901	62.8902	68.1226	55.7975	77.5778	58.1434	50.7362	15.1057	36.199	39.3752	32.921	25.6524	37.7871	34.0137	35.354	34.8674	68.9533	34.2012	2.01611	4.34e-05
534142	RCC1	NC_037329.1	protein_coding	regulator of chromosome condensation 1%2C transcript variant X4 && sp|P18754|RCC1_HUMAN Regulator of chromosome condensation OS=Homo sapiens OX=9606 GN=RCC1 PE=1 SV=1 && PF00415:Regulator of chromosome condensation (RCC1) repeat	3.18316	3.99296	4.57029	4.74974	3.90356	3.94176	3.39321	4.89531	4.12404	4.17672	1.73469	0.952099	2.58173	3.1886	1.34339	1.76691	2.88516	1.75617	2.11428	1.9601	4.09307	2.02831	2.01797	6.92e-07
533096	ENTPD5	NC_037337.1	protein_coding	ectonucleoside triphosphate diphosphohydrolase 5 (inactive)%2C transcript variant X4 && sp|E1BPW0|ENTP5_BOVIN Ectonucleoside triphosphate diphosphohydrolase 5 OS=Bos taurus OX=9913 GN=ENTPD5 PE=3 SV=1 && -	17.036	20.3203	17.8541	8.01416	17.3955	24.3089	54.3872	10.8453	15.8061	22.9902	2.63228	0.923837	14.086	28.4085	1.77806	7.50491	21.2473	5.8807	11.5127	9.56574	20.8958	10.354	2.01814	0.0460381
613524	PKIA	NC_037341.1	protein_coding	cAMP-dependent protein kinase inhibitor alpha%2C transcript variant 1 && sp|Q3SX13|IPKA_BOVIN cAMP-dependent protein kinase inhibitor alpha OS=Bos taurus OX=9913 GN=PKIA PE=1 SV=3 && -	15.883	9.99087	13.8253	21.8995	20.5811	22.4858	22.5027	18.6082	15.3997	21.2155	2.83583	0.55549	13.9455	22.0963	1.69566	7.25049	18.0209	5.77894	9.85828	8.22576	18.2392	9.02632	2.02067	0.00249994
508229	MYO19	NC_037346.1	protein_coding	myosin XIX && sp|Q96H55|MYO19_HUMAN Unconventional myosin-XIX OS=Homo sapiens OX=9606 GN=MYO19 PE=1 SV=2 && PF00063:Myosin head (motor domain)	11.6002	9.46253	12.8703	11.8682	11.5332	14.7557	13.8351	17.3267	11.4503	13.8638	4.38433	1.91873	8.01327	12.9874	3.15153	4.966	10.5003	4.77211	6.82592	6.09104	12.8566	6.36106	2.02114	7.44e-05
522621	SNRPG	NC_037338.1	protein_coding	small nuclear ribonucleoprotein polypeptide G && sp|Q3ZBL0|RUXG_BOVIN Small nuclear ribonucleoprotein G OS=Bos taurus OX=9913 GN=SNRPG PE=3 SV=1 && -	74.772	87.5023	56.6613	50.3592	56.6172	49.5872	54.377	68.5336	67.3237	55.8949	22.9556	16.4753	44.2228	42.1678	19.7155	30.3491	43.1953	27.8846	31.4554	29.1074	62.1629	30.7529	2.02137	5.38e-06
533145	PHLDB3	NC_037345.1	protein_coding	pleckstrin homology like domain family B member 3 && sp|Q6NSJ2|PHLB3_HUMAN Pleckstrin homology-like domain family B member 3 OS=Homo sapiens OX=9606 GN=PHLDB3 PE=1 SV=3 && PF00169:PH domain	19.1675	27.356	35.1213	15.2216	20.4781	26.8498	18.8911	22.1853	24.2166	20.7252	10.0261	2.43303	17.4357	17.3419	6.22958	9.93435	17.3888	9.96495	11.8092	10.6933	23.0212	11.3257	2.03266	0.000109667
511644	TPMT	NC_037350.1	protein_coding	thiopurine S-methyltransferase%2C transcript variant X4 && sp|Q17QQ2|TPMT_BOVIN Thiopurine S-methyltransferase OS=Bos taurus OX=9913 GN=TPMT PE=2 SV=1 && PF05724:Thiopurine S-methyltransferase (TPMT)	115.385	139.88	102.069	116.345	135.616	100.143	116.019	108.967	118.42	115.418	21.7036	13.497	96.6198	110.106	17.6003	55.0584	103.363	43.9401	60.4817	51.9054	116.826	57.4276	2.03432	0.000100555
282295	HYOU1	NC_037342.1	protein_coding	hypoxia up-regulated 1%2C transcript variant X4 && sp|Q9Y4L1|HYOU1_HUMAN Hypoxia up-regulated protein 1 OS=Homo sapiens OX=9606 GN=HYOU1 PE=1 SV=1 && -	21.507	27.1943	24.0494	17.3222	11.7181	19.8492	14.5375	22.107	22.5182	17.1068	11.1069	4.88391	8.41929	17.0645	7.99538	6.6516	12.7419	8.13668	10.3686	9.89398	19.791	9.72626	2.0348	3.11e-05
507073	BICDL2	NC_037352.1	protein_coding	BICD family like cargo adaptor 2 && sp|A1A5D9|BICL2_HUMAN BICD family-like cargo adapter 2 OS=Homo sapiens OX=9606 GN=BICDL2 PE=1 SV=2 && -	16.754	22.2144	25.959	13.683	25.4098	21.5538	26.5728	27.1105	19.6526	22.866	2.73354	0.0860824	21.4024	21.8626	1.40981	10.7442	21.6325	8.07399	11.5212	9.49888	22.1776	10.8965	2.03529	0.00140988
615930	IFI30	NC_037334.1	protein_coding	IFI30 lysosomal thiol reductase && sp|A6QPN6|GILT_BOVIN Gamma-interferon-inducible lysosomal thiol reductase OS=Bos taurus OX=9913 GN=IFI30 PE=2 SV=1 && PF03227:Gamma interferon inducible lysosomal thiol reductase (GILT)	31.2767	29.4964	31.6321	23.4235	26.8779	29.5769	26.3476	37.4654	28.9571	28.7383	11.6303	2.71048	21.8949	24.5438	7.17039	12.3027	23.2194	12.0786	15.1949	13.59	29.3792	14.4335	2.03548	1.28e-05
786345	VSIG10L	NC_037345.1	protein_coding	V-set and immunoglobulin domain containing 10 like && sp|Q86VR7|VS10L_HUMAN V-set and immunoglobulin domain-containing protein 10-like OS=Homo sapiens OX=9606 GN=VSIG10L PE=2 SV=2 && PF13895:Immunoglobulin domain	34.9038	35.8582	49.2713	25.6117	39.1567	32.5263	36.6145	25.3107	36.4112	31.844	9.73359	1.02319	30.9481	29.932	5.37839	15.9857	30.4401	13.9016	17.9092	15.4031	34.7508	17.0655	2.03632	0.000311218
788312	FMNL2	NC_037329.1	protein_coding	formin like 2%2C transcript variant X1 && sp|A2APV2|FMNL2_MOUSE Formin-like protein 2 OS=Mus musculus OX=10090 GN=Fmnl2 PE=1 SV=2 && PF06367:Diaphanous FH3 Domain|PF02181:Formin Homology 2 Domain|PF06371:Diaphanous GTPase-binding Domain	11.6132	11.4069	10.997	17.7073	14.0182	10.3992	13.0695	12.521	12.9311	13.543	6.51298	2.85915	7.29129	9.66664	4.68606	5.07522	8.47896	5.55447	6.58251	6.20322	12.8206	6.29105	2.03792	9.09e-07
505242	NHERF1	NC_037346.1	protein_coding	NHERF family PDZ scaffold protein 1 && sp|Q3SZK8|NHRF1_BOVIN Na(+)/H(+) exchange regulatory cofactor NHE-RF1 OS=Bos taurus OX=9913 GN=SLC9A3R1 PE=2 SV=1 && PF09007:EBP50, C-terminal|PF17820:PDZ domain|PF00595:PDZ domain	72.6715	83.7856	85.6876	54.9897	67.7374	62.3829	77.1533	71.5798	74.2836	66.7686	19.5684	7.85918	53.4259	68.6083	13.7138	30.6425	61.0171	26.9511	37.3654	32.6351	71.704	35.1787	2.03828	6.13e-05
539853	TACSTD2	NC_037330.1	protein_coding	tumor associated calcium signal transducer 2 && sp|P09758|TACD2_HUMAN Tumor-associated calcium signal transducer 2 OS=Homo sapiens OX=9606 GN=TACSTD2 PE=1 SV=3 && PF00086:Thyroglobulin type-1 repeat	252.918	332.2	297.655	230.487	187.707	272.755	200.338	299.64	278.315	238.185	35.7916	0.292643	281.052	206.27	18.0421	140.672	243.661	105.712	130.852	108.29	259.02	127.063	2.03851	0.000910622
789682	MILR1	NC_037346.1	protein_coding	mast cell immunoglobulin like receptor 1%2C transcript variant X2 && sp|Q7Z6M3|MILR1_HUMAN Allergin-1 OS=Homo sapiens OX=9606 GN=MILR1 PE=1 SV=2 && PF17736:C17orf99 Ig domain	3.237	2.40039	2.40245	2.79307	2.28061	2.0336	0.940746	1.91938	2.70823	1.99348	1.29722	0.422475	0.672648	2.5383	0.859847	0.547561	1.60547	0.797447	1.23266	1.1581	2.2709	1.11317	2.04002	0.000574877
115945148	MYORG	NC_037335.1	protein_coding	myogenesis regulating glycosidase (putative)%2C transcript variant 1 && sp|Q6NSJ0|MYORG_HUMAN Myogenesis-regulating glycosidase OS=Homo sapiens OX=9606 GN=MYORG PE=1 SV=2 && -	7.73314	8.08322	6.33628	8.02815	10.7367	10.1311	11.9645	11.1726	7.5452	10.4066	3.74384	4.03175	3.63439	7.4333	3.88779	3.83307	5.53384	3.80333	4.71082	4.54621	9.21374	4.51583	2.04032	2.88e-06
539224	PAK6	NC_037337.1	protein_coding	p21 (RAC1) activated kinase 6%2C transcript variant X1 && sp|Q3ULB5|PAK6_MOUSE Serine/threonine-protein kinase PAK 6 OS=Mus musculus OX=10090 GN=Pak6 PE=2 SV=1 && PF00786:P21-Rho-binding domain|PF00069:Protein kinase domain	10.2819	10.7148	11.2641	10.14	13.3634	12.8507	12.9205	12.0413	10.6002	12.2632	1.67966	0.188908	9.88654	12.8178	0.934282	5.03772	11.3522	3.91837	6.14323	5.10144	11.644	5.70601	2.04065	0.000633566
511235	PRRG2	NC_037345.1	protein_coding	proline rich and Gla domain 2%2C transcript variant X2 && sp|O14669|TMG2_HUMAN Transmembrane gamma-carboxyglutamic acid protein 2 OS=Homo sapiens OX=9606 GN=PRRG2 PE=1 SV=1 && PF00594:Vitamin K-dependent carboxylation/gamma-carboxyglutamic (GLA) domain	5.46636	4.872	5.90634	4.98032	5.30902	5.28954	6.36708	6.6321	5.30625	5.71561	1.32717	0.903752	4.45291	4.71152	1.11546	2.67833	4.58221	2.22794	2.84884	2.50216	5.58446	2.73503	2.04183	1.61e-05
785404	SH3BGRL2	NC_037336.1	protein_coding	SH3 domain binding glutamate rich protein like 2 && sp|A4IFC4|SH3L2_BOVIN SH3 domain-binding glutamic acid-rich-like protein 2 OS=Bos taurus OX=9913 GN=SH3BGRL2 PE=3 SV=1 && PF04908:SH3-binding, glutamic acid-rich protein	17.51	18.2412	17.7694	19.9149	22.0541	15.414	14.3187	19.8423	18.3589	18.3088	5.45998	1.43129	14.3242	16.393	3.44563	7.87773	15.3586	7.07181	9.40211	8.21082	18.1732	8.89751	2.04251	4.69e-05
100300008	LRRC26	NC_037338.1	protein_coding	leucine rich repeat containing 26 && sp|Q2I0M4|LRC26_HUMAN Leucine-rich repeat-containing protein 26 OS=Homo sapiens OX=9606 GN=LRRC26 PE=1 SV=2 && PF13855:Leucine rich repeat	20.5673	23.7681	26.0377	13.0571	21.2744	15.6604	28.1819	25.1218	20.8576	20.6591	3.68817	0.0519346	23.3278	16.132	1.87005	11.6899	19.7299	9.02263	10.8	9.01399	21.5185	10.5326	2.04304	0.00101259
100297734	SH3BP1	NC_037332.1	protein_coding	SH3 domain binding protein 1 && sp|Q9Y3L3|3BP1_HUMAN SH3 domain-binding protein 1 OS=Homo sapiens OX=9606 GN=SH3BP1 PE=1 SV=3 && PF03114:BAR domain|PF00620:RhoGAP domain	15.0771	13.2621	19.9944	18.2309	19.0942	21.43	13.1678	21.6207	16.6411	18.7087	3.59807	0.939731	14.3996	18.1183	2.2689	7.66969	16.259	6.31248	9.26393	7.86493	17.7227	8.66946	2.04427	0.000435151
508631	VMP1	NC_037346.1	protein_coding	vacuole membrane protein 1%2C transcript variant X2 && sp|Q0VCK9|VMP1_BOVIN Vacuole membrane protein 1 OS=Bos taurus OX=9913 GN=VMP1 PE=2 SV=1 && -	3.42277	2.99324	4.88526	3.52501	2.8624	4.61923	1.81357	3.59883	3.70657	3.28381	1.31637	0.709819	2.14404	2.98593	1.01309	1.42693	2.56498	1.39007	1.78904	1.63385	3.47107	1.69741	2.04492	8.56e-05
616694	NSDHL	NC_037357.1	protein_coding	NAD(P) dependent steroid dehydrogenase-like && sp|Q3ZBE9|NSDHL_BOVIN Sterol-4-alpha-carboxylate 3-dehydrogenase, decarboxylating OS=Bos taurus OX=9913 GN=NSDHL PE=2 SV=1 && PF01073:3-beta hydroxysteroid dehydrogenase/isomerase family	35.8392	31.234	39.5213	19.5521	18.5903	23.9393	28.702	23.4809	31.5366	22.8529	13.7713	4.50041	16.7473	21.5798	9.13588	10.6238	19.1635	11.673	14.1497	13.1469	27.5249	13.4492	2.04658	6e-05
282351	ST3GAL1	NC_037341.1	protein_coding	ST3 beta-galactoside alpha-2%2C3-sialyltransferase 1%2C transcript variant X4 && sp|Q11201|SIA4A_HUMAN CMP-N-acetylneuraminate-beta-galactosamide-alpha-2,3-sialyltransferase 1 OS=Homo sapiens OX=9606 GN=ST3GAL1 PE=1 SV=1 && -	7.35435	7.03301	8.61337	6.54923	6.76614	5.75279	5.66363	6.61205	7.38749	6.26877	3.1975	2.02754	4.32357	3.93723	2.61252	3.17556	4.1304	3.18287	3.37146	3.21967	6.80008	3.31783	2.04956	9.81e-09
281092	CROT	NC_037331.1	protein_coding	carnitine O-octanoyltransferase%2C transcript variant X2 && sp|O19094|OCTC_BOVIN Peroxisomal carnitine O-octanoyltransferase OS=Bos taurus OX=9913 GN=CROT PE=1 SV=1 && PF00755:Choline/Carnitine o-acyltransferase	22.7134	22.1562	22.8075	12.7073	20.1364	14.9644	22.2662	15.8822	20.0961	17.1913	7.43262	7.21383	9.53781	14.4033	7.32323	8.37582	11.9705	8.06142	9.64689	9.18216	19.0921	9.31476	2.04966	1.14e-06
614280	TMEM243	NC_037331.1	protein_coding	transmembrane protein 243%2C transcript variant X1 && sp|A0JNK6|TM243_BOVIN Transmembrane protein 243 OS=Bos taurus OX=9913 GN=TMEM243 PE=3 SV=1 && PF10856:Protein of unknown function (DUF2678)	15.7498	17.5894	17.7841	17.1208	22.9834	18.9218	16.0732	15.3562	17.061	18.0911	7.84965	3.78062	10.7858	13.6371	5.81514	7.28321	12.2114	7.47202	9.01328	8.37365	17.6731	8.62219	2.04972	3.32e-07
352958	CTSC	NC_037356.1	protein_coding	cathepsin C%2C transcript variant X1 && sp|Q3ZCJ8|CATC_BOVIN Dipeptidyl peptidase 1 OS=Bos taurus OX=9913 GN=CTSC PE=2 SV=1 && -	40.6505	33.4852	49.5104	54.9572	31.1065	51.3151	38.5425	47.8867	44.6508	44.7616	23.5603	5.61947	14.622	51.3201	14.5899	10.1207	32.9711	14.6006	23.7805	21.9424	43.6867	21.3127	2.04979	0.000202906
528468	SFXN5	NC_037338.1	protein_coding	sideroflexin 5%2C transcript variant X2 && sp|Q8TD22|SFXN5_HUMAN Sideroflexin-5 OS=Homo sapiens OX=9606 GN=SFXN5 PE=1 SV=1 && PF03820:Tricarboxylate carrier	10.86	9.36199	8.37273	8.48773	10.9771	12.7235	14.0674	13.6968	9.27062	11.9905	3.54402	2.06061	7.25068	9.7412	2.80232	4.65565	8.49594	4.28511	5.64913	5.07977	10.9808	5.35644	2.05003	3.3e-05
100125414	C25H16orf54	NC_037352.1	protein_coding	chromosome 25 C16orf54 homolog%2C transcript variant X1 && sp|Q6UWD8|CP054_HUMAN Transmembrane protein C16orf54 OS=Homo sapiens OX=9606 GN=C16orf54 PE=1 SV=1 && -	2.93721	2.54051	2.13904	0.981854	0.764033	2.21035	0.78243	1.97132	2.14965	1.342	0.892894	0.200473	0.767115	1.97386	0.546683	0.483794	1.37049	0.62016	0.958585	0.876204	1.78184	0.869025	2.05039	0.00542696
522230	NDUFAF5	NC_037340.1	protein_coding	NADH:ubiquinone oxidoreductase complex assembly factor 5%2C transcript variant X4 && sp|Q5RBS1|NDUF5_PONAB Arginine-hydroxylase NDUFAF5, mitochondrial OS=Pongo abelii OX=9601 GN=NDUFAF5 PE=2 SV=1 && PF08241:Methyltransferase domain	3.11393	2.23849	3.38955	4.32107	4.09507	3.85922	2.78935	4.91895	3.26576	3.99673	1.67895	1.37467	1.6704	2.5292	1.52681	1.52254	2.0998	1.57467	1.8133	1.75601	3.59881	1.75463	2.05103	2.36e-06
505569	CLCN2	NC_037328.1	protein_coding	chloride voltage-gated channel 2 && sp|P51788|CLCN2_HUMAN Chloride channel protein 2 OS=Homo sapiens OX=9606 GN=CLCN2 PE=1 SV=2 && PF00654:Voltage gated chloride channel	4.61051	7.90558	4.90463	4.17125	6.16785	6.51618	9.31489	3.99818	5.39799	6.03367	1.7711	1.51971	4.46497	3.9679	1.64541	2.99234	4.21643	2.58526	2.93092	2.67382	5.90207	2.87679	2.05162	0.000146431
507857	ICOSLG	NC_037328.1	protein_coding	inducible T cell costimulator ligand%2C transcript variant X1 && sp|O75144|ICOSL_HUMAN ICOS ligand OS=Homo sapiens OX=9606 GN=ICOSLG PE=1 SV=2 && -	13.7296	15.6903	14.8943	22.2867	25.4094	22.1897	20.4901	26.7181	16.6502	23.4188	4.63901	1.95372	15.5822	19.5452	3.29637	8.76797	17.5637	7.39165	10.43	9.00331	20.1477	9.81733	2.05226	0.0004269
768057	HIGD1A	NC_037349.1	protein_coding	HIG1 hypoxia inducible domain family member 1A%2C transcript variant X2 && sp|Q9JLR9|HIG1A_MOUSE HIG1 domain family member 1A, mitochondrial OS=Mus musculus OX=10090 GN=Higd1a PE=1 SV=1 && -	233.13	248.986	183.886	160.666	178.182	194.7	185.26	153.697	206.667	174.501	35.4593	13.8136	205.598	121.744	24.6364	109.706	163.671	84.957	94.1537	80.2503	191.968	93.3989	2.05535	0.000226482
510427	TICAM1	NC_037334.1	protein_coding	TIR domain containing adaptor molecule 1%2C transcript variant X1 && sp|Q4JF29|TCAM1_BOVIN TIR domain-containing adapter molecule 1 OS=Bos taurus OX=9913 GN=TICAM1 PE=2 SV=2 && PF17798:TRIF N-terminal domain|PF12721:RIP homotypic interaction motif	5.13845	6.78841	8.55062	5.83685	9.7031	15.437	3.51651	8.45439	6.57858	8.58957	3.16602	2.42432	3.48869	7.1755	2.79517	2.9565	5.3321	3.02634	4.06363	3.80994	7.85935	3.82382	2.05536	0.00210196
511749	LTC4S	NC_037334.1	protein_coding	leukotriene C4 synthase%2C transcript variant X1 && sp|Q2NKS0|LTC4S_BOVIN Leukotriene C4 synthase OS=Bos taurus OX=9913 GN=LTC4S PE=2 SV=2 && PF01124:MAPEG family	9.41488	8.85759	5.77083	6.35864	5.94518	4.89457	5.30934	4.62838	7.60049	5.42722	2.51912	0.848389	4.93201	4.63434	1.68375	2.8902	4.78317	2.76651	3.23346	2.92352	6.42071	3.12145	2.05697	0.000116313
540118	FAM110A	NC_037340.1	protein_coding	family with sequence similarity 110 member A%2C transcript variant X1 && sp|Q58DG5|F110A_BOVIN Protein FAM110A OS=Bos taurus OX=9913 GN=FAM110A PE=2 SV=1 && PF00078:Reverse transcriptase (RNA-dependent DNA polymerase)	2.69473	2.7914	3.35988	3.09946	4.14199	4.31444	3.39034	4.38805	2.98637	3.86685	0.594787	0.175817	3.07921	3.35104	0.385302	1.62752	3.21513	1.28327	1.80021	1.51723	3.50335	1.70295	2.05722	0.000464034
533216	IKBKE	NC_037343.1	protein_coding	inhibitor of nuclear factor kappa B kinase subunit epsilon%2C transcript variant X2 && sp|Q14164|IKKE_HUMAN Inhibitor of nuclear factor kappa-B kinase subunit epsilon OS=Homo sapiens OX=9606 GN=IKBKE PE=1 SV=1 && PF00069:Protein kinase domain|PF18394:TANK-binding kinase 1 coiled-coil domain 1|PF18396:TANK binding kinase 1 ubiquitin-like domain	9.85045	9.85112	15.6983	13.2507	10.0178	12.6233	6.98951	20.8008	12.1627	12.7364	3.46937	1.07785	6.07029	16.4009	2.27361	3.57407	11.2356	3.53917	6.75461	5.85841	12.3981	6.02539	2.05765	0.00345598
782368	AQP5	NC_037332.1	protein_coding	aquaporin 5 && sp|Q866S3|AQP5_SHEEP Aquaporin-5 OS=Ovis aries OX=9940 GN=AQP5 PE=2 SV=1 && PF00230:Major intrinsic protein	343.341	439.184	265.33	160.581	207.985	199.108	491.985	110.451	302.109	234.022	26.3841	0.360297	310.352	210.187	13.3722	155.356	260.269	112.365	136.821	112.131	275.41	133.76	2.05899	0.0117675
617104	FAM162A	NC_037328.1	protein_coding	family with sequence similarity 162 member A && sp|Q2NKR7|F162A_BOVIN Protein FAM162A OS=Bos taurus OX=9913 GN=FAM162A PE=2 SV=1 && PF06388:Protein of unknown function (DUF1075)	284.852	350.927	275.99	235.67	319.421	290.541	334.191	345.52	286.86	305.069	74.2516	54.4784	254.494	219.822	64.365	154.486	237.158	127.741	150.761	133.482	302.904	147.104	2.05912	8.2e-06
528832	DHRS1	NC_037337.1	protein_coding	dehydrogenase/reductase 1%2C transcript variant X1 && sp|Q96LJ7|DHRS1_HUMAN Dehydrogenase/reductase SDR family member 1 OS=Homo sapiens OX=9606 GN=DHRS1 PE=1 SV=1 && PF00106:short chain dehydrogenase	24.294	23.0407	22.4291	13.7626	25.1192	23.7549	20.1411	32.1936	20.8816	22.9943	9.67705	8.29348	10.7313	17.5242	8.98526	9.51239	14.1277	9.56727	11.5565	11.0422	22.8611	11.1017	2.05924	1.79e-06
618457	CYSRT1	NC_037338.1	protein_coding	cysteine rich tail 1 && sp|A0JNN6|CRTP1_BOVIN Cysteine-rich tail protein 1 OS=Bos taurus OX=9913 GN=CYSRT1 PE=2 SV=1 && PF10631:Protein of unknown function (DUF2477)	19.3395	23.8502	17.4678	6.71164	14.2962	14.9838	14.7016	33.7805	16.8423	16.8948	3.05177	1.678	15.472	16.2387	2.36488	8.57498	15.8553	6.73391	9.11011	7.76106	17.8868	8.68407	2.05973	0.00461079
517948	PIK3CB	NC_037328.1	protein_coding	phosphatidylinositol-4%2C5-bisphosphate 3-kinase catalytic subunit beta%2C transcript variant X1 && sp|P42338|PK3CB_HUMAN Phosphatidylinositol 4,5-bisphosphate 3-kinase catalytic subunit beta isoform OS=Homo sapiens OX=9606 GN=PIK3CB PE=1 SV=1 && -	21.111	21.4258	23.6955	23.9771	17.3014	23.7367	15.9511	20.2607	22.5523	20.2454	5.5756	1.82449	17.7786	17.4561	3.70005	9.80156	17.6174	8.39291	10.6587	9.26698	21.0257	10.2072	2.05988	4.51e-05
514812	KRT19	NC_037346.1	protein_coding	keratin 19 && sp|P08728|K1C19_BOVIN Keratin, type I cytoskeletal 19 OS=Bos taurus OX=9913 GN=KRT19 PE=2 SV=1 && PF00038:Intermediate filament protein	10.8872	27.8842	13.7736	13.3664	9.59588	5.92713	16.3226	7.88551	16.4779	10.6195	1.41137	0.943498	14.1825	9.67725	1.17744	7.56301	11.9299	5.51246	6.55366	5.47841	13.274	6.44295	2.06024	0.0114227
613747	NIBAN2	NC_037338.1	protein_coding	niban apoptosis regulator 2 && sp|B4F7E8|NIBA2_RAT Protein Niban 2 OS=Rattus norvegicus OX=10116 GN=Niban2 PE=1 SV=1 && -	120.915	132.879	176.612	95.4743	122.778	122.422	138.426	151.926	131.47	126.205	34.8948	9.7471	108.331	116.542	22.3209	59.0393	112.437	50.9911	67.3788	58.3672	131.911	64.0049	2.06095	0.000103339
505490	TMEM40	NC_037349.1	protein_coding	transmembrane protein 40%2C transcript variant X1 && sp|Q8WWA1|TMM40_HUMAN Transmembrane protein 40 OS=Homo sapiens OX=9606 GN=TMEM40 PE=1 SV=2 && PF15817:Transmembrane protein 40 family	116.617	119.416	109.053	56.6603	83.3637	80.0518	52.4203	81.1009	100.437	70.7194	17.3204	0.0613481	93.223	61.9177	8.69089	46.6422	77.5704	36.8683	43.1306	36.2427	86.9841	42.1667	2.06286	0.00149604
539276	HTATIP2	NC_037356.1	protein_coding	HIV-1 Tat interactive protein 2%2C transcript variant X1 && sp|Q9BUP3|HTAI2_HUMAN Oxidoreductase HTATIP2 OS=Homo sapiens OX=9606 GN=HTATIP2 PE=1 SV=2 && -	11.6539	10.6292	10.8048	9.18446	13.4731	14.9733	11.8417	15.5806	10.5681	13.0106	2.6449	0.771536	10.1344	11.4122	1.70822	5.45295	10.7733	4.51693	6.24074	5.33424	12.172	5.89893	2.06342	0.000220204
784587	KCTD1	NC_037351.1	protein_coding	potassium channel tetramerization domain containing 1 && sp|Q2HJ48|KCTD1_BOVIN BTB/POZ domain-containing protein KCTD1 OS=Bos taurus OX=9913 GN=KCTD1 PE=2 SV=1 && PF02214:BTB/POZ domain|PF12012:Domain of unknown function (DUF3504)	24.2424	26.278	22.3682	12.7602	22.5278	16.126	23.9303	20.2931	21.4122	19.1275	4.27374	1.23673	17.3003	20.2048	2.75523	9.26851	18.7525	7.60359	10.7539	9.15415	20.9066	10.1303	2.06376	0.000379439
506705	PRR13	NC_037332.1	protein_coding	proline rich 13 && - && -	46.6561	96.9688	42.3388	74.8598	91.1134	74.9078	95.8585	111.155	65.2058	89.5789	34.9276	20.2547	39.8869	66.3389	27.5911	30.0708	53.1129	31.6897	40.352	37.7999	78.8643	38.2025	2.06438	0.000104971
538194	CELSR2	NC_037330.1	protein_coding	cadherin EGF LAG seven-pass G-type receptor 2 && sp|Q9HCU4|CELR2_HUMAN Cadherin EGF LAG seven-pass G-type receptor 2 OS=Homo sapiens OX=9606 GN=CELSR2 PE=1 SV=1 && -	9.18536	11.9758	11.9366	11.8413	17.3788	13.4585	22.8796	14.9328	11.2348	16.0982	1.83996	1.11106	10.352	16.3131	1.47551	5.73151	13.3325	4.43433	7.40403	6.21833	14.0922	6.82124	2.06593	0.002302
515646	CLIC1	NC_037350.1	protein_coding	chloride intracellular channel 1 && sp|Q5E9B7|CLIC1_BOVIN Chloride intracellular channel protein 1 OS=Bos taurus OX=9913 GN=CLIC1 PE=2 SV=3 && PF13410:Glutathione S-transferase, C-terminal domain|PF13409:Glutathione S-transferase, N-terminal domain	197.808	207.59	238.42	184.837	206.918	189.121	172.235	253.88	207.164	201.398	57.8039	16.7258	181.172	156.619	37.2648	98.949	168.896	85.234	103.08	89.9172	205.937	99.5662	2.06834	2.75e-05
528253	JARID2	NC_037350.1	protein_coding	jumonji and AT-rich interaction domain containing 2%2C transcript variant X10 && sp|Q92833|JARD2_HUMAN Protein Jumonji OS=Homo sapiens OX=9606 GN=JARID2 PE=1 SV=2 && PF01388:ARID/BRIGHT DNA binding domain|PF02375:jmjN domain|PF02928:C5HC2 zinc finger|PF02373:JmjC domain, hydroxylase	3.97625	4.44869	3.90945	4.58487	5.76517	6.13871	3.67237	4.99621	4.22981	5.03146	1.61007	1.73211	2.73301	3.1508	1.67109	2.23256	2.9419	2.02506	2.3065	2.17942	4.6753	2.25825	2.07032	3.1e-07
510538	ASF1B	NC_037334.1	protein_coding	anti-silencing function 1B histone chaperone && sp|Q17QJ0|ASF1B_BOVIN Histone chaperone ASF1B OS=Bos taurus OX=9913 GN=ASF1B PE=2 SV=1 && PF04729:ASF1 like histone chaperone	2.64814	1.62573	2.97937	2.24588	2.39193	2.52517	3.55594	2.36195	2.37478	2.61617	0.742935	0.549023	1.8029	1.97622	0.645979	1.17596	1.88956	1.03162	1.26777	1.14341	2.53251	1.22254	2.07152	1.86e-05
523451	TTC9	NC_037337.1	protein_coding	tetratricopeptide repeat domain 9 && sp|Q92623|TTC9A_HUMAN Tetratricopeptide repeat protein 9A OS=Homo sapiens OX=9606 GN=TTC9 PE=1 SV=3 && PF00515:Tetratricopeptide repeat	11.0328	12.2171	14.22	23.618	18.614	27.8107	12.0796	23.2579	15.272	21.076	6.04122	2.76015	12.4341	15.1383	4.40068	7.59713	13.7862	7.07849	9.09344	8.15489	17.9198	8.64846	2.07202	0.000608776
614042	CDC42SE1	NC_037330.1	protein_coding	CDC42 small effector 1%2C transcript variant X1 && sp|Q5BIS3|C42S1_BOVIN CDC42 small effector protein 1 OS=Bos taurus OX=9913 GN=CDC42SE1 PE=3 SV=1 && -	51.9121	50.2703	58.4776	58.8814	66.9305	81.3403	60.225	69.1885	54.8854	67.3131	23.5818	8.83218	38.2043	56.733	16.207	23.5182	47.4686	23.5394	31.8378	28.7117	61.9424	29.8634	2.07419	1.35e-05
618791	MPV17L2	NC_037334.1	protein_coding	MPV17 mitochondrial inner membrane protein like 2%2C transcript variant X1 && sp|A5D787|M17L2_BOVIN Mpv17-like protein 2 OS=Bos taurus OX=9913 GN=MPV17L2 PE=2 SV=1 && PF04117:Mpv17 / PMP22 family	7.29616	8.76011	11.3315	10.1379	7.85466	8.80101	9.19311	13.6875	9.38141	9.93483	4.54088	2.62162	2.95092	10.1757	3.58125	2.78627	6.56331	3.37114	5.07228	4.77408	9.63782	4.64375	2.07544	4.14e-05
282646	HSP90B1	NC_037332.1	protein_coding	heat shock protein 90 beta family member 1 && sp|Q95M18|ENPL_BOVIN Endoplasmin OS=Bos taurus OX=9913 GN=HSP90B1 PE=2 SV=1 && PF02518:Histidine kinase-, DNA gyrase B-, and HSP90-like ATPase|PF00183:Hsp90 protein	222.517	296.124	223.099	142.306	147.092	194.816	231.832	192.911	221.011	181.791	117.924	65.173	65.4678	173.389	91.5485	65.3204	119.428	82.8549	105.488	102.7	205.35	98.9295	2.07572	1.07e-05
353217	SLC35B1	NC_037346.1	protein_coding	solute carrier family 35 member B1 && sp|Q8MII5|S35B1_BOVIN Solute carrier family 35 member B1 OS=Bos taurus OX=9913 GN=SLC35B1 PE=2 SV=2 && PF08449:UAA transporter family	46.7655	46.5672	46.91	29.9404	24.8418	41.7534	34.1151	35.2999	42.5458	33.1901	18.2704	9.65348	19.2112	30.3215	13.9619	14.4324	24.7663	15.7117	19.3641	18.2837	38.1929	18.3977	2.07596	4.66e-06
515902	PCCB	NC_037328.1	protein_coding	propionyl-CoA carboxylase subunit beta && sp|Q2TBR0|PCCB_BOVIN Propionyl-CoA carboxylase beta chain, mitochondrial OS=Bos taurus OX=9913 GN=PCCB PE=2 SV=1 && PF01039:Carboxyl transferase domain	41.8325	48.3943	45.5308	34.7072	47.177	49.7333	55.5055	47.571	42.6162	46.9388	11.9161	9.38993	34.3052	36.2046	10.653	21.8476	35.2549	18.5371	22.954	20.4938	46.0007	22.1556	2.07625	3.97e-06
531606	SRXN1	NC_037340.1	protein_coding	sulfiredoxin 1 && sp|Q9BYN0|SRXN1_HUMAN Sulfiredoxin-1 OS=Homo sapiens OX=9606 GN=SRXN1 PE=1 SV=2 && -	22.3319	28.7702	20.2037	19.751	24.9049	30.753	26.1138	36.5165	22.7642	27.6078	6.24033	2.01849	19.9244	25.0627	4.12941	10.9715	22.4935	9.39442	13.3115	11.4751	25.9717	12.5021	2.07738	0.000245134
444867	NOD2	NC_037345.1	protein_coding	nucleotide binding oligomerization domain containing 2%2C transcript variant X1 && sp|Q6E804|NOD2_BOVIN Nucleotide-binding oligomerization domain-containing protein 2 OS=Bos taurus OX=9913 GN=NOD2 PE=2 SV=1 && PF05729:NACHT domain|PF00619:Caspase recruitment domain|PF17776:NLRC4 helical domain HD2|PF17779:NOD2 winged helix domain	7.30484	5.95638	7.54862	9.07185	5.91249	10.2997	4.61964	10.4426	7.47042	8.06925	2.09688	0.821642	3.96221	9.48223	1.45926	2.39192	6.72222	2.29358	4.09074	3.56444	7.66958	3.68851	2.07931	0.00109059
613998	ATOX1	NC_037334.1	protein_coding	antioxidant 1 copper chaperone%2C transcript variant X1 && sp|Q3T0E0|ATOX1_BOVIN Copper transport protein ATOX1 OS=Bos taurus OX=9913 GN=ATOX1 PE=3 SV=1 && -	43.4088	25.4481	45.7568	14.7842	21.5295	22.2216	28.207	29.4129	32.3495	23.2311	9.36645	7.99756	21.3751	16.7945	8.682	14.6863	19.0848	12.913	13.8834	12.8431	28.6349	13.7626	2.08063	0.000340372
787106	SERPINB12	NC_037351.1	protein_coding	serpin family B member 12 && sp|Q96P63|SPB12_HUMAN Serpin B12 OS=Homo sapiens OX=9606 GN=SERPINB12 PE=1 SV=1 && PF00079:Serpin (serine protease inhibitor)	53.3801	63.4734	59.2604	51.8948	50.4153	42.148	47.82	55.549	57.0022	49.5654	9.15985	0.0137003	55.5259	40.2796	4.58677	27.7698	47.9027	21.5665	26.2448	21.9132	53.0508	25.4963	2.08073	0.000265435
519047	CEMIP	NC_037348.1	protein_coding	cell migration inducing hyaluronidase 1%2C transcript variant X4 && sp|Q8WUJ3|CEMIP_HUMAN Cell migration-inducing and hyaluronan-binding protein OS=Homo sapiens OX=9606 GN=CEMIP PE=1 SV=2 && -	6.83002	7.73817	7.30563	3.41394	4.55945	2.72991	1.45037	3.14859	6.32194	3.06045	0.92871	0.212348	4.31515	3.86437	0.570529	2.26375	4.08976	1.81874	2.33015	1.97822	4.65585	2.23717	2.08113	0.0100351
784997	B3GNT3	NC_037334.1	protein_coding	UDP-GlcNAc:betaGal beta-1%2C3-N-acetylglucosaminyltransferase 3%2C transcript variant X2 && sp|Q9Y2A9|B3GN3_HUMAN N-acetyllactosaminide beta-1,3-N-acetylglucosaminyltransferase 3 OS=Homo sapiens OX=9606 GN=B3GNT3 PE=1 SV=2 && PF01762:Galactosyltransferase	9.61721	14.5492	13.5641	11.5991	13.3447	14.8796	14.1141	16.4436	12.3324	14.0762	4.81391	4.10327	6.95534	11.2618	4.45859	5.52931	9.10857	5.29084	6.78358	6.31858	13.452	6.46238	2.08159	5.66e-07
617389	RUNX3	NC_037329.1	protein_coding	RUNX family transcription factor 3%2C transcript variant 1 && sp|Q13761|RUNX3_HUMAN Runt-related transcription factor 3 OS=Homo sapiens OX=9606 GN=RUNX3 PE=1 SV=2 && -	7.12619	5.5659	5.8395	3.99519	4.45551	4.17632	3.72154	4.17635	5.6317	4.10498	1.41252	0.13467	2.69772	6.24434	0.773595	1.41619	4.47103	1.41497	2.62231	2.25257	4.87932	2.34399	2.08163	0.00141382
506766	MAP7	NC_037336.1	protein_coding	microtubule associated protein 7%2C transcript variant X3 && sp|Q14244|MAP7_HUMAN Ensconsin OS=Homo sapiens OX=9606 GN=MAP7 PE=1 SV=1 && PF05672:MAP7 (E-MAP-115) family	3.63651	4.04313	3.56865	4.23638	5.44176	3.84687	4.57285	3.48572	3.87117	4.31672	0.55816	0.310086	3.42425	4.07574	0.434123	1.86717	3.74999	1.43083	2.09206	1.76047	4.10198	1.97029	2.08192	0.000281972
100849050	FAM200B	NC_037333.1	protein_coding	family with sequence similarity 200 member B && sp|P0CF97|F200B_HUMAN Protein FAM200B OS=Homo sapiens OX=9606 GN=FAM200B PE=3 SV=1 && -	5.34677	6.76996	3.87709	6.296	5.65992	3.0314	6.12107	6.80099	5.57246	5.58187	1.27339	2.06644	3.54132	3.88325	1.66991	2.80388	3.71228	2.29371	2.6911	2.48686	5.50575	2.64221	2.08377	9.48e-06
514212	MYH14	NC_037345.1	protein_coding	myosin heavy chain 14%2C transcript variant X2 && sp|Q7Z406|MYH14_HUMAN Myosin-14 OS=Homo sapiens OX=9606 GN=MYH14 PE=1 SV=2 && PF00063:Myosin head (motor domain)|PF01576:Myosin tail	13.4583	18.8892	21.0379	17.7562	24.2657	19.2168	24.5161	27.412	17.7854	22.6334	5.19865	1.85941	14.4851	21.1466	3.52903	8.17225	17.8159	7.18105	10.6724	9.24376	20.6971	9.93042	2.08421	0.000238911
613774	TMEM70	NC_037341.1	protein_coding	transmembrane protein 70%2C transcript variant X2 && sp|A6H773|TMM70_BOVIN Transmembrane protein 70, mitochondrial OS=Bos taurus OX=9913 GN=TMEM70 PE=2 SV=1 && -	24.3135	20.1868	17.0932	17.5132	20.7513	22.4431	20.4608	24.4471	19.7767	21.1231	6.82832	4.30503	14.2522	16.144	5.56667	9.27862	15.1981	8.46185	10.3824	9.41925	20.8109	9.98364	2.0845	1.04e-06
132342479	PLEKHN1	NC_037343.1	protein_coding	pleckstrin homology domain containing N1%2C transcript variant X1 && sp|Q494U1|PKHN1_HUMAN Pleckstrin homology domain-containing family N member 1 OS=Homo sapiens OX=9606 GN=PLEKHN1 PE=1 SV=3 && -	34.0007	35.3271	51.4325	37.4458	33.8824	41.9039	40.4193	36.4725	39.5515	38.0248	6.07456	0.81917	42.1171	26.7068	3.44686	21.4682	34.412	16.337	18.9294	15.8329	38.846	18.6144	2.08688	0.000286854
514216	TCF19	NC_037350.1	protein_coding	transcription factor 19 && sp|Q9Y242|TCF19_HUMAN Transcription factor 19 OS=Homo sapiens OX=9606 GN=TCF19 PE=1 SV=2 && PF00498:FHA domain	5.90354	3.38674	7.28259	2.39776	3.26844	5.7943	6.88072	5.234	4.74266	4.71504	1.9988	0.0876445	4.06319	3.80643	1.04322	2.07542	3.93481	2.04988	2.48902	2.19986	4.96058	2.37483	2.08882	0.000826247
615588	RASSF9	NC_037332.1	protein_coding	Ras association domain family member 9 && sp|O75901|RASF9_HUMAN Ras association domain-containing protein 9 OS=Homo sapiens OX=9606 GN=RASSF9 PE=2 SV=2 && -	6.42812	7.62082	5.95267	14.62	13.3647	14.8363	11.4555	15.9747	8.6554	14.0502	3.94414	2.00385	5.77096	11.6955	2.974	3.8874	8.73321	3.90632	5.8536	5.27768	11.2958	5.40466	2.09002	0.00104695
511124	IMPA2	NC_037351.1	protein_coding	inositol monophosphatase 2 && sp|O14732|IMPA2_HUMAN Inositol monophosphatase 2 OS=Homo sapiens OX=9606 GN=IMPA2 PE=1 SV=1 && PF00459:Inositol monophosphatase family	141.336	142.708	137.465	105.036	178.399	127.861	164.41	153.477	131.636	145.837	22.4503	5.42284	108.899	159.493	13.9366	57.1607	134.196	45.5906	74.0661	62.0402	142.816	68.3255	2.09024	0.00048524
282407	B4GALT5	NC_037340.1	protein_coding	beta-1%2C4-galactosyltransferase 5%2C transcript variant X1 && sp|A0A1S6M251|B4GT5_PIG Beta-1,4-galactosyltransferase 5 OS=Sus scrofa OX=9823 GN=B4GALT5 PE=1 SV=2 && PF02709:N-terminal domain of galactosyltransferase|PF13733:N-terminal region of glycosyl transferase group 7	21.7739	21.9085	24.9687	23.6092	22.6741	34.4771	14.5466	21.8768	23.0651	23.4368	7.17855	3.68836	17.0788	18.3352	5.43346	10.3836	17.707	9.31523	11.5702	10.3429	23.2337	11.1033	2.0925	3.73e-05
509575	JAML	NC_037342.1	protein_coding	junction adhesion molecule like%2C transcript variant X3 && sp|Q86YT9|JAML_HUMAN Junctional adhesion molecule-like OS=Homo sapiens OX=9606 GN=JAML PE=1 SV=1 && PF00078:Reverse transcriptase (RNA-dependent DNA polymerase)	3.5006	2.43996	2.53373	2.77591	2.10106	1.88073	2.32966	2.35149	2.81255	2.28777	0.480957	0.136218	2.18058	2.22591	0.308587	1.1584	2.20324	0.932584	1.25592	1.06645	2.50135	1.19488	2.09338	0.000240817
511222	ACADS	NC_037344.1	protein_coding	acyl-CoA dehydrogenase short chain && sp|Q3ZBF6|ACADS_BOVIN Short-chain specific acyl-CoA dehydrogenase, mitochondrial OS=Bos taurus OX=9913 GN=ACADS PE=1 SV=1 && -	346.168	535.807	360.688	316.635	403.022	399.924	538.016	355.107	389.825	402.541	58.8051	28.553	377.613	337.937	43.679	203.083	357.775	154.99	200.727	169.317	404.773	193.248	2.09458	0.000303335
526364	PLA2G4E	NC_037337.1	protein_coding	phospholipase A2 group IVE%2C transcript variant X1 && sp|Q3MJ16|PA24E_HUMAN Cytosolic phospholipase A2 epsilon OS=Homo sapiens OX=9606 GN=PLA2G4E PE=1 SV=4 && PF01735:Lysophospholipase catalytic domain|PF00168:C2 domain|PF18695:Cytosolic phospholipases A2 C2-domain	9.47271	8.74943	21.4038	13.5773	6.83522	5.34103	6.25964	11.2234	13.3008	8.64733	6.71663	0.0330022	6.52791	8.05971	3.37481	3.28046	7.29381	4.42585	5.33431	4.94241	10.4811	4.99889	2.09668	0.00425146
511690	ST6GALNAC2	NC_037346.1	protein_coding	ST6 N-acetylgalactosaminide alpha-2%2C6-sialyltransferase 2%2C transcript variant X1 && sp|Q9UJ37|SIA7B_HUMAN Alpha-N-acetylgalactosaminide alpha-2,6-sialyltransferase 2 OS=Homo sapiens OX=9606 GN=ST6GALNAC2 PE=1 SV=1 && PF00777:Glycosyltransferase family 29 (sialyltransferase)	107.969	117.983	102.511	114.797	117.454	86.5654	92.1886	100.837	110.815	102.368	19.9168	3.04939	106.616	76.5947	11.4831	54.8328	91.6054	43.1941	51.5443	43.532	105.349	50.2369	2.09704	0.000113196
534171	SAMSN1	NC_037328.1	protein_coding	SAM domain%2C SH3 domain and nuclear localization signals 1 && sp|Q9NSI8|SAMN1_HUMAN SAM domain-containing protein SAMSN-1 OS=Homo sapiens OX=9606 GN=SAMSN1 PE=1 SV=1 && PF07647:SAM domain (Sterile alpha motif)|PF12485:Lymphocyte signaling adaptor protein	8.8015	9.1422	5.68647	5.80621	3.48481	6.30703	1.86013	6.62669	7.3591	4.81697	2.43456	0.736247	3.20637	6.0033	1.5854	1.97131	4.60483	2.12572	3.09512	2.79317	5.98911	2.8556	2.09732	0.00177308
528530	CSF2RB	NC_037332.1	protein_coding	colony stimulating factor 2 receptor subunit beta%2C transcript variant X1 && sp|P32927|IL3RB_HUMAN Cytokine receptor common subunit beta OS=Homo sapiens OX=9606 GN=CSF2RB PE=1 SV=2 && PF09240:Interleukin-6 receptor alpha chain, binding	6.18535	5.15829	3.64842	5.23476	4.1628	4.33103	1.93041	4.31826	5.05671	3.99546	2.69584	0.481479	1.3958	4.75726	1.58866	0.938641	3.07653	1.52437	2.3326	2.18381	4.40215	2.0975	2.09876	0.000386698
112441873	C16H1orf53	NC_037343.1	protein_coding	chromosome 16 C1orf53 homolog%2C transcript variant X1 && sp|Q5VUE5|CA053_HUMAN Uncharacterized protein C1orf53 OS=Homo sapiens OX=9606 GN=C1orf53 PE=1 SV=1 && PF17653:Family of unknown function (DUF5522)	9.50832	11.4473	13.2992	12.1082	11.0587	8.85034	10.6983	12.6803	11.5908	11.0792	2.76064	3.98455	7.59418	7.33584	3.37259	5.78937	7.46501	4.77979	5.4188	5.00956	11.2321	5.35103	2.09905	9.86e-08
512010	ARAP2	NC_037333.1	protein_coding	ArfGAP with RhoGAP domain%2C ankyrin repeat and PH domain 2%2C transcript variant X6 && sp|Q8WZ64|ARAP2_HUMAN Arf-GAP with Rho-GAP domain, ANK repeat and PH domain-containing protein 2 OS=Homo sapiens OX=9606 GN=ARAP2 PE=1 SV=3 && PF00169:PH domain|PF00536:SAM domain (Sterile alpha motif)|PF00620:RhoGAP domain|PF01412:Putative GTPase activating protein for Arf	4.43113	3.95158	4.34312	10.4736	7.94766	10.5171	6.71379	8.06975	5.79986	8.74437	1.12504	0.242429	6.02712	7.00049	0.683735	3.13478	6.5138	2.46486	3.59877	3.01576	7.09919	3.38068	2.09993	0.00313118
782166	KCNK5	NC_037350.1	protein_coding	potassium two pore domain channel subfamily K member 5%2C transcript variant X1 && sp|O95279|KCNK5_HUMAN Potassium channel subfamily K member 5 OS=Homo sapiens OX=9606 GN=KCNK5 PE=1 SV=1 && -	32.4726	36.1633	33.8585	36.7588	38.9373	30.2457	33.6879	34.6874	34.8133	34.8634	3.59984	0.0579324	36.4962	27.9224	1.82889	18.2771	32.2093	13.3847	17.0191	13.9811	34.6488	16.4777	2.10278	0.000308084
514427	SLC27A4	NC_037338.1	protein_coding	solute carrier family 27 member 4%2C transcript variant X1 && sp|Q6P1M0|S27A4_HUMAN Long-chain fatty acid transport protein 4 OS=Homo sapiens OX=9606 GN=SLC27A4 PE=1 SV=1 && -	3.12435	3.86116	5.19802	2.80512	3.53049	3.5502	3.33244	5.34849	3.74716	3.71335	1.05137	0.502339	2.80323	3.28042	0.776852	1.65278	3.04183	1.45231	1.90934	1.68284	3.82108	1.81533	2.10489	8.86e-05
522114	IL1RL2	NC_037338.1	protein_coding	interleukin 1 receptor like 2%2C transcript variant X1 && sp|Q9HB29|ILRL2_HUMAN Interleukin-1 receptor-like 2 OS=Homo sapiens OX=9606 GN=IL1RL2 PE=1 SV=2 && PF18452:Immunoglobulin domain|PF13895:Immunoglobulin domain|PF01582:TIR domain	24.6193	31.0315	28.5931	18.8501	26.5674	23.8035	29.546	24.5802	25.7735	24.6694	2.59617	0.122714	26.4765	21.7153	1.35944	13.2996	24.0959	9.7318	12.7277	10.454	25.8034	12.2579	2.10504	0.000467145
281812	FGFBP1	NC_037333.1	protein_coding	fibroblast growth factor binding protein 1 && sp|Q9MZ06|FGFP1_BOVIN Fibroblast growth factor-binding protein 1 OS=Bos taurus OX=9913 GN=FGFBP1 PE=1 SV=1 && PF06473:FGF binding protein 1 (FGF-BP1)	135.752	177.276	153.704	216.932	212.406	257.079	156.24	180.785	170.916	204.688	37.4822	0.052716	206.103	113.578	18.7675	103.078	159.84	81.2126	89.3039	75.1966	186.578	88.4614	2.10914	0.000442532
613421	ARPC5L	NC_037338.1	protein_coding	actin related protein 2/3 complex subunit 5 like && sp|Q5E963|ARP5L_BOVIN Actin-related protein 2/3 complex subunit 5-like protein OS=Bos taurus OX=9913 GN=ARPC5L PE=2 SV=1 && -	89.5262	100.509	98.6665	70.4434	85.0077	90.366	73.4412	100.525	89.7864	83.9566	29.2859	19.837	57.1265	67.6868	24.5615	38.4818	62.4067	35.4165	43.4841	39.6995	88.2228	41.7986	2.11066	4.55e-07
100298130	LGALS7B	NC_037345.1	protein_coding	lectin%2C galactoside-binding%2C soluble%2C 7B && sp|O54974|LEG7_MOUSE Galectin-7 OS=Mus musculus OX=10090 GN=Lgals7 PE=2 SV=3 && PF00337:Galactoside-binding lectin	279.788	305.813	213.286	227.343	473.004	357.959	458.21	407.756	256.558	384.855	24.1105	0.102352	325.615	322.953	12.1064	162.859	324.284	116.609	168.195	136.978	336.457	159.381	2.11102	0.00246968
281862	IL2RG	NC_037357.1	protein_coding	interleukin 2 receptor subunit gamma && sp|Q95118|IL2RG_BOVIN Cytokine receptor common subunit gamma OS=Bos taurus OX=9913 GN=IL2RG PE=2 SV=1 && PF00041:Fibronectin type III domain|PF09240:Interleukin-6 receptor alpha chain, binding	14.7534	11.432	9.53292	5.91193	6.80744	8.51153	4.44847	7.7632	10.4076	6.68851	3.66998	2.66366	2.74415	8.61149	3.16682	2.7039	5.67782	3.02593	4.42232	4.17122	8.6257	4.08573	2.11118	0.000750391
535578	EGLN3	NC_037348.1	protein_coding	egl-9 family hypoxia inducible factor 3 && sp|Q9H6Z9|EGLN3_HUMAN Prolyl hydroxylase EGLN3 OS=Homo sapiens OX=9606 GN=EGLN3 PE=1 SV=1 && PF13640:2OG-Fe(II) oxygenase superfamily	156.646	161.45	108.353	155.204	183.061	107.104	74.1713	177.334	145.413	139.375	40.5599	39.6442	97.4349	94.613	40.1021	68.5396	96.024	59.213	68.063	62.4708	140.811	66.6665	2.11217	2.28e-05
526726	SDR16C5	NC_037341.1	protein_coding	short chain dehydrogenase/reductase family 16C member 5%2C transcript variant X1 && sp|Q8N3Y7|RDHE2_HUMAN Epidermal retinol dehydrogenase 2 OS=Homo sapiens OX=9606 GN=SDR16C5 PE=1 SV=2 && -	44.1761	41.431	27.9991	56.2522	52.1724	36.2799	52.3355	59.1821	42.4646	51.2444	4.6207	0.0586309	48.0806	38.1678	2.33967	24.0696	43.1242	17.5866	22.7319	18.6535	46.3537	21.9433	2.11243	0.000932435
281373	P4HB	NC_037346.1	protein_coding	prolyl 4-hydroxylase subunit beta && sp|P05307|PDIA1_BOVIN Protein disulfide-isomerase OS=Bos taurus OX=9913 GN=P4HB PE=1 SV=1 && PF00085:Thioredoxin|PF13848:Thioredoxin-like domain	421.309	547.77	544.604	258.097	327.431	355.228	464.091	454.589	442.945	371.887	184.003	101.938	204.873	347.206	142.971	153.406	276.04	163.605	209.505	196.198	418.795	197.974	2.1154	1.07e-05
538660	EPN3	NC_037346.1	protein_coding	epsin 3%2C transcript variant X2 && sp|Q9H201|EPN3_HUMAN Epsin-3 OS=Homo sapiens OX=9606 GN=EPN3 PE=2 SV=1 && PF01417:ENTH domain	8.42199	10.2122	14.5501	8.32298	8.43865	8.25479	6.36265	11.9239	10.3768	8.6606	2.3739	0.183681	7.23446	9.64481	1.27879	3.70907	8.43964	3.26401	4.85921	4.14313	9.55247	4.51307	2.11662	0.000624594
505455	IER3	NC_037350.1	protein_coding	immediate early response 3 && sp|Q7YR42|IEX1_PANTR Radiation-inducible immediate-early gene IEX-1 OS=Pan troglodytes OX=9598 GN=IER3 PE=3 SV=1 && -	85.0047	89.4577	115.121	120.288	107.69	200.291	49.7986	151.733	102.468	125.96	41.7733	25.5659	58.1751	106.1	33.6696	41.8705	82.1378	41.8381	57.9037	53.0569	114.781	54.2091	2.11738	0.000727951
540994	DEGS2	NC_037348.1	protein_coding	delta 4-desaturase%2C sphingolipid 2 && sp|Q0II71|DEGS2_BOVIN Sphingolipid delta(4)-desaturase/C4-monooxygenase DES2 OS=Bos taurus OX=9913 GN=DEGS2 PE=2 SV=1 && PF00487:Fatty acid desaturase|PF08557:Sphingolipid Delta4-desaturase (DES)	27.3879	30.7444	26.932	16.9794	24.1718	12.7437	25.3672	20.2108	25.5109	19.8946	6.65171	0.178618	20.3337	18.2553	3.41516	10.2562	19.2945	9.05468	11.3548	9.7669	22.9943	10.8562	2.11808	0.000321033
513032	N4BP3	NC_037334.1	protein_coding	NEDD4 binding protein 3%2C transcript variant X1 && sp|O15049|N4BP3_HUMAN NEDD4-binding protein 3 OS=Homo sapiens OX=9606 GN=N4BP3 PE=1 SV=3 && PF06818:Fez1	10.5914	9.21421	8.9192	9.00324	13.7794	10.6475	10.8953	12.5101	9.432	11.3671	2.03713	1.46498	6.86604	11.2697	1.75106	4.16551	9.06787	3.45605	5.40946	4.67778	10.6359	5.01656	2.12017	0.000111404
513150	LYPD3	NC_037345.1	protein_coding	LY6/PLAUR domain containing 3 && sp|O95274|LYPD3_HUMAN Ly6/PLAUR domain-containing protein 3 OS=Homo sapiens OX=9606 GN=LYPD3 PE=1 SV=2 && PF00021:u-PAR/Ly-6 domain	245.114	371.076	305.623	311.548	427.382	349.797	342.505	372.796	308.34	360.806	43.2851	0.259157	347.771	270.896	21.7721	174.015	309.334	130.439	165.553	136.797	339.499	160.012	2.12171	0.000370629
527597	TRPM6	NC_037335.1	protein_coding	transient receptor potential cation channel subfamily M member 6%2C transcript variant X3 && sp|Q9BX84|TRPM6_HUMAN Transient receptor potential cation channel subfamily M member 6 OS=Homo sapiens OX=9606 GN=TRPM6 PE=1 SV=2 && PF02816:Alpha-kinase family|PF18139:SLOG in TRPM|PF16519:Tetramerisation domain of TRPM|PF00520:Ion transport protein	2.80444	3.51301	2.06808	3.57914	3.94981	2.76471	3.8196	2.87799	2.99117	3.39825	0.705218	0.330275	2.56952	2.65589	0.517746	1.4499	2.6127	1.20167	1.56522	1.35573	3.17662	1.49639	2.12286	7.59e-05
512975	CLDN7	NC_037346.1	protein_coding	claudin 7 && sp|Q3B7N4|CLD7_BOVIN Claudin-7 OS=Bos taurus OX=9913 GN=CLDN7 PE=2 SV=1 && PF00822:PMP-22/EMP/MP20/Claudin family	15.57	22.1725	31.009	11.5019	6.87176	17.9811	10.7531	18.0147	20.0633	13.0245	5.09106	0.0489877	13.475	14.8004	2.57002	6.76198	14.1377	6.20501	8.35385	7.19708	16.6962	7.8641	2.12309	0.00395579
781044	RHOU	NC_037355.1	protein_coding	ras homolog family member U && sp|A5D7J5|RHOU_BOVIN Rho-related GTP-binding protein RhoU OS=Bos taurus OX=9913 GN=RHOU PE=2 SV=1 && PF00071:Ras family	12.2165	13.8942	12.7068	10.9926	11.0424	21.0304	6.42119	20.5661	12.4525	14.0105	4.89097	5.01998	6.06336	10.6232	4.95548	5.54167	8.34325	5.32477	6.64936	6.31059	13.5333	6.37226	2.12379	0.000152941
535369	E2F1	NC_037340.1	protein_coding	E2F transcription factor 1 && sp|Q01094|E2F1_HUMAN Transcription factor E2F1 OS=Homo sapiens OX=9606 GN=E2F1 PE=1 SV=1 && PF02319:E2F/DP family winged-helix DNA-binding domain|PF16421:E2F transcription factor CC-MB domain	3.26153	3.6731	5.54386	3.00039	2.81059	4.65077	6.71294	6.4644	3.86972	4.72782	1.7064	0.431855	2.61382	4.33214	1.06913	1.52284	3.47298	1.58403	2.27106	2.03067	4.47151	2.10349	2.12576	0.000610205
533794	SLC25A33	NC_037343.1	protein_coding	solute carrier family 25 member 33 && sp|Q1LZB3|S2533_BOVIN Solute carrier family 25 member 33 OS=Bos taurus OX=9913 GN=SLC25A33 PE=2 SV=1 && PF00153:Mitochondrial carrier protein	14.2115	11.4454	15.6429	15.4409	15.0637	18.8931	10.8821	16.4678	14.1852	15.3495	5.15553	4.02121	8.6916	10.9431	4.58837	6.3564	9.81733	5.95611	7.20285	6.67995	14.7582	6.94124	2.12616	4.75e-07
504733	TEC	NC_037333.1	protein_coding	tec protein tyrosine kinase%2C transcript variant X5 && sp|P24604|TEC_MOUSE Tyrosine-protein kinase Tec OS=Mus musculus OX=10090 GN=Tec PE=1 SV=2 && PF00779:BTK motif|PF07714:Protein tyrosine kinase|PF00169:PH domain|PF00018:SH3 domain|PF00017:SH2 domain	3.62185	2.91357	4.09553	4.34441	3.01658	5.15096	2.49118	5.62464	3.74384	4.12555	1.18943	0.225485	2.63976	3.87071	0.707459	1.43262	3.25524	1.35156	1.98135	1.72657	3.91281	1.83802	2.12882	0.000359834
529759	SDC1	NC_037338.1	protein_coding	syndecan 1 && sp|Q08DZ5|SDC1_BOVIN Syndecan-1 OS=Bos taurus OX=9913 GN=SDC1 PE=2 SV=1 && PF01034:Syndecan domain	170.315	198.357	224.886	185.812	243.051	241.206	201.221	212.194	194.843	216.697	32.3124	0.637364	194.487	185.041	16.4749	97.5623	189.764	75.8123	103.12	85.7906	208.858	98.1002	2.12903	0.000204778
415113	HSPA5	NC_037338.1	protein_coding	heat shock protein family A (Hsp70) member 5%2C transcript variant X1 && sp|Q0VCX2|BIP_BOVIN Endoplasmic reticulum chaperone BiP OS=Bos taurus OX=9913 GN=HSPA5 PE=2 SV=1 && PF00012:Hsp70 protein	244.422	350.663	269.202	181.487	106.367	171.444	173.395	195.766	261.443	165.692	116.243	40.1641	69.0674	209.731	78.2036	54.6158	139.399	75.1582	108.801	102.682	211.988	99.4066	2.13253	0.00056142
327688	COX7A2	NC_037336.1	protein_coding	cytochrome c oxidase subunit 7A2 && sp|P13184|CX7A2_BOVIN Cytochrome c oxidase subunit 7A2, mitochondrial OS=Bos taurus OX=9913 GN=COX7A2 PE=1 SV=3 && -	351.983	377.609	413.307	259.012	365.972	391.099	361.289	431.024	350.478	361.679	110.456	68.7239	237.079	304.296	89.5897	152.901	270.687	138.753	180.138	162.029	366.345	171.465	2.13656	2.2e-06
613954	RAB37	NC_037346.1	protein_coding	RAB37%2C member RAS oncogene family%2C transcript variant X1 && sp|Q96AX2|RAB37_HUMAN Ras-related protein Rab-37 OS=Homo sapiens OX=9606 GN=RAB37 PE=1 SV=3 && PF00071:Ras family	3.58435	2.99383	1.70459	0.758724	0.817042	0.983115	1.07789	0.872262	2.26037	0.901807	0.46382	0.146062	1.32921	1.14919	0.304941	0.737634	1.2392	0.646363	0.77207	0.678644	1.5954	0.746713	2.13656	0.0242463
767984	PLIN3	NC_037334.1	protein_coding	perilipin 3%2C transcript variant X1 && sp|Q5BLZ2|PLIN3_PIG Perilipin-3 OS=Sus scrofa OX=9823 GN=PLIN3 PE=2 SV=1 && PF03036:Perilipin family	28.2712	32.1111	26.008	12.7564	20.5739	20.0171	17.8744	16.4992	24.7867	17.5442	5.70163	1.33257	17.3403	18.2579	3.5171	9.33642	17.7991	8.12482	10.6581	9.22989	21.6442	10.1298	2.13669	0.000433217
505914	ABRACL	NC_037336.1	protein_coding	ABRA C-terminal like%2C transcript variant X1 && sp|Q3ZBN0|ABRAL_BOVIN Costars family protein ABRACL OS=Bos taurus OX=9913 GN=ABRACL PE=3 SV=1 && PF14705:Costars	27.2201	22.1265	13.7224	15.068	17.2738	14.8757	14.8228	12.2107	19.5343	14.8502	5.77577	1.81297	10.6062	16.3222	3.79437	6.20958	13.4642	6.06498	8.62929	7.66231	17.1704	8.03419	2.13717	0.00024681
512289	MALL	NC_037338.1	protein_coding	mal%2C T cell differentiation protein like && sp|Q91X49|MALL_MOUSE MAL-like protein OS=Mus musculus OX=10090 GN=Mall PE=2 SV=1 && -	71.61	91.8261	70.9521	76.2188	89.5105	69.6143	87.4991	96.9337	77.6518	83.9553	20.227	2.45053	73.8674	61.9541	11.3388	38.159	67.9108	32.1817	39.6248	33.9676	81.5772	38.1682	2.13731	4.45e-05
536375	TMEM229B	NC_037337.1	protein_coding	transmembrane protein 229B%2C transcript variant X7 && sp|Q5EA70|T229B_BOVIN Transmembrane protein 229B OS=Bos taurus OX=9913 GN=TMEM229B PE=2 SV=1 && -	25.7787	38.7305	25.6583	19.3036	37.0472	76.7815	33.301	26.4136	27.3678	38.5694	6.01655	2.56692	16.7889	48.515	4.29174	9.6779	32.652	8.45745	18.4718	15.6358	34.8952	16.3074	2.13983	0.0138632
508167	RRM2	NC_037338.1	protein_coding	ribonucleotide reductase regulatory subunit M2%2C transcript variant 1 && sp|P31350|RIR2_HUMAN Ribonucleoside-diphosphate reductase subunit M2 OS=Homo sapiens OX=9606 GN=RRM2 PE=1 SV=1 && PF00268:Ribonucleotide reductase, small chain	5.09299	4.9781	8.37466	3.46709	5.69417	8.10204	12.267	5.51141	5.47821	7.00834	2.48926	0.250776	4.90874	5.39102	1.37002	2.57976	5.14988	2.54959	3.25995	2.88196	6.5974	3.08309	2.13986	0.00158311
505809	FPGS	NC_037338.1	protein_coding	folylpolyglutamate synthase%2C transcript variant X4 && sp|A6H751|FOLC_BOVIN Folylpolyglutamate synthase, mitochondrial OS=Bos taurus OX=9913 GN=FPGS PE=2 SV=1 && PF08245:Mur ligase middle domain	3.19701	4.08998	3.59534	2.86943	4.9012	3.99194	4.1533	4.58345	3.43794	4.09986	1.2093	1.20754	2.19854	2.92276	1.20842	1.70304	2.56065	1.53846	1.88454	1.74931	3.89194	1.81826	2.14048	4.6e-07
516619	RABGGTA	NC_037337.1	protein_coding	Rab geranylgeranyltransferase subunit alpha && sp|Q5EA80|PGTA_BOVIN Geranylgeranyl transferase type-2 subunit alpha OS=Bos taurus OX=9913 GN=RABGGTA PE=2 SV=1 && PF14580:Leucine-rich repeat|PF01239:Protein prenyltransferase alpha subunit repeat|PF07711:Rab geranylgeranyl transferase alpha-subunit, insert domain	28.5199	30.0876	44.5155	31.4661	37.2166	41.0403	28.7411	48.2508	33.6473	37.343	12.6658	7.26528	19.3115	32.5155	9.96555	13.2884	25.9135	13.0809	17.9395	16.3447	36.0828	16.8291	2.14408	1.23e-05
532497	KCNK7	NC_037356.1	protein_coding	potassium two pore domain channel subfamily K member 7 && sp|Q9Y2U2|KCNK7_HUMAN Potassium channel subfamily K member 7 OS=Homo sapiens OX=9606 GN=KCNK7 PE=1 SV=1 && PF07885:Ion channel	30.6062	38.3934	35.303	31.9965	41.6433	36.2463	47.8587	38.2384	34.0748	39.1966	4.55619	0.383609	37.8829	29.0779	2.4699	19.1333	33.4804	14.2742	17.9752	14.8741	37.3557	17.4108	2.14555	0.000252785
514259	EFHD2	NC_037343.1	protein_coding	EF-hand domain family member D2 && sp|A5D7A0|EFHD2_BOVIN EF-hand domain-containing protein D2 OS=Bos taurus OX=9913 GN=EFHD2 PE=2 SV=1 && -	82.8535	90.0974	104.629	92.6763	80.9032	136.324	84.2716	116.543	92.564	102.144	33.5822	14.0177	55.2018	94.2706	23.7999	34.6098	74.7362	34.2672	49.2681	44.1745	98.3005	45.7928	2.14664	2.55e-05
618607	AKR1A1	NC_037330.1	protein_coding	aldo-keto reductase family 1 member A1 && sp|Q3ZCJ2|AK1A1_BOVIN Aldo-keto reductase family 1 member A1 OS=Bos taurus OX=9913 GN=AKR1A1 PE=2 SV=1 && PF00248:Aldo/keto reductase family	127.022	141.503	144.382	99.7731	98.4046	103.615	104.398	155.761	128.17	112.39	31.1022	18.2087	92.3396	92.9579	24.6554	55.2741	92.6487	47.2168	58.6521	51.8527	121.542	56.4908	2.15153	1.46e-05
281564	UGDH	NC_037333.1	protein_coding	UDP-glucose 6-dehydrogenase%2C transcript variant X1 && sp|P12378|UGDH_BOVIN UDP-glucose 6-dehydrogenase OS=Bos taurus OX=9913 GN=UGDH PE=1 SV=2 && PF03720:UDP-glucose/GDP-mannose dehydrogenase family, UDP binding domain|PF03721:UDP-glucose/GDP-mannose dehydrogenase family, NAD binding domain|PF00984:UDP-glucose/GDP-mannose dehydrogenase family, central domain	82.2031	83.0839	66.8565	58.548	76.1878	82.6906	92.1116	59.5919	72.6729	73.826	19.8764	10.6324	46.5327	71.5238	15.2544	28.5825	59.0282	25.6805	37.1413	32.7639	74.7772	34.7016	2.15486	2.08e-05
509150	ETHE1	NC_037345.1	protein_coding	ETHE1 persulfide dioxygenase && sp|Q3T094|ETHE1_BOVIN Persulfide dioxygenase ETHE1, mitochondrial OS=Bos taurus OX=9913 GN=ETHE1 PE=2 SV=1 && PF00753:Metallo-beta-lactamase superfamily	352.999	483.675	388.041	275.101	388.347	492.624	445.707	413.725	374.954	403.101	68.4839	22.1538	362.383	321.994	45.3188	192.268	342.188	151.007	193.753	164.067	401.827	186.362	2.15617	0.000111072
507141	CD52	NC_037329.1	protein_coding	CD52 molecule && sp|Q28896|CD52_CANLF CAMPATH-1 antigen OS=Canis lupus familiaris OX=9615 GN=CD52 PE=2 SV=1 && PF15116:CAMPATH-1 antigen	39.8387	33.199	22.3468	12.2464	13.784	10.1751	13.2245	18.8361	26.9077	13.6532	6.15644	1.70969	17.3354	13.763	3.93306	9.52255	15.5492	8.40051	9.74113	8.57952	20.4212	9.46905	2.15662	0.00617639
512405	OCLN	NC_037347.1	protein_coding	occludin%2C transcript variant X3 && sp|Q16625|OCLN_HUMAN Occludin OS=Homo sapiens OX=9606 GN=OCLN PE=1 SV=1 && PF01284:Membrane-associating domain|PF07303:Occludin homology domain	27.2839	29.3378	26.3894	36.2214	26.6838	25.5234	21.4147	30.0271	29.8081	27.9741	5.47344	0.960228	26.206	21.1977	3.21683	13.5831	23.7018	10.8799	13.4593	11.4108	28.0664	13.0089	2.15747	7.88e-05
525946	EPHA1	NC_037331.1	protein_coding	EPH receptor A1%2C transcript variant X1 && sp|P21709|EPHA1_HUMAN Ephrin type-A receptor 1 OS=Homo sapiens OX=9606 GN=EPHA1 PE=1 SV=4 && PF00536:SAM domain (Sterile alpha motif)|PF00041:Fibronectin type III domain|PF07714:Protein tyrosine kinase|PF14575:Ephrin type-A receptor 2 transmembrane domain|PF07699:Putative ephrin-receptor like|PF01404:Ephrin receptor ligand binding domain	75.3898	76.9768	86.0244	44.3474	75.9537	73.5969	82.6268	62.4828	70.6846	67.8015	9.80893	0.195892	67.2034	61.9244	5.00241	33.6996	64.5639	25.7361	34.7832	28.827	71.5885	33.1745	2.15794	0.000310338
100301430	RNF223	NC_037343.1	protein_coding	ring finger protein 223%2C transcript variant X1 && sp|Q3UV31|RN223_MOUSE RING finger protein 223 OS=Mus musculus OX=10090 GN=Rnf223 PE=2 SV=2 && -	2.67996	3.47589	2.92661	2.7944	1.86225	2.0146	2.90551	2.37415	2.96922	2.39018	0.648042	0.0910068	2.47935	1.80438	0.369524	1.28518	2.14187	1.0728	1.2557	1.07846	2.63928	1.22263	2.15869	9.56e-05
540643	LMNB1	NC_037334.1	protein_coding	lamin B1 && sp|P70615|LMNB1_RAT Lamin-B1 OS=Rattus norvegicus OX=10116 GN=Lmnb1 PE=1 SV=3 && PF00038:Intermediate filament protein|PF00932:Lamin Tail Domain	12.5374	9.57865	12.9704	6.70259	8.37256	9.69303	10.1947	9.98993	10.4473	8.99055	4.94473	2.08182	4.82035	7.62859	3.51328	3.45109	6.22447	3.94897	4.86887	4.59775	9.9477	4.60799	2.15879	1.41e-06
100336948	ATP10B	NC_037334.1	protein_coding	ATPase phospholipid transporting 10B (putative)%2C transcript variant X1 && sp|O94823|AT10B_HUMAN Phospholipid-transporting ATPase VB OS=Homo sapiens OX=9606 GN=ATP10B PE=1 SV=2 && PF16212:Phospholipid-translocating P-type ATPase C-terminal|PF16209:Phospholipid-translocating ATPase N-terminal|PF13246:Cation transport ATPase (P-type)	2.71951	4.28351	1.9803	2.67846	2.70426	1.78177	2.74507	2.22898	2.91544	2.42771	0.408213	0.0142834	2.37648	2.37345	0.211248	1.19538	2.37497	0.932993	1.29311	1.07674	2.6465	1.22569	2.1592	0.00086336
281276	LDLR	NC_037334.1	protein_coding	low density lipoprotein receptor && sp|P01131|LDLR_BOVIN Low-density lipoprotein receptor OS=Bos taurus OX=9913 GN=LDLR PE=1 SV=2 && PF00058:Low-density lipoprotein receptor repeat class B|PF07645:Calcium-binding EGF domain|PF00057:Low-density lipoprotein receptor domain class A|PF14670:Coagulation Factor Xa inhibitory site	5.87434	6.7943	8.58554	8.50479	4.8728	11.9996	12.6737	11.6558	7.43974	9.94135	4.78555	1.60997	5.55218	4.7791	3.19776	3.58108	5.16564	3.98257	4.1817	3.98491	8.8342	4.08205	2.16416	6.5e-05
337870	MAD2L1	NC_037342.1	protein_coding	mitotic arrest deficient 2 like 1 && sp|Q13257|MD2L1_HUMAN Mitotic spindle assembly checkpoint protein MAD2A OS=Homo sapiens OX=9606 GN=MAD2L1 PE=1 SV=1 && -	2.9096	2.50835	3.30874	2.97682	3.43924	5.21062	3.90703	3.9105	2.92588	3.88884	0.84894	0.754038	2.09743	3.13243	0.801489	1.42573	2.61493	1.23347	1.70821	1.52687	3.49856	1.61435	2.16716	4.26e-05
539205	CELF6	NC_037337.1	protein_coding	CUGBP Elav-like family member 6 && sp|Q96J87|CELF6_HUMAN CUGBP Elav-like family member 6 OS=Homo sapiens OX=9606 GN=CELF6 PE=1 SV=1 && PF00076:RNA recognition motif. (a.k.a. RRM, RBD, or RNP domain)	4.79309	5.30774	5.43826	3.10029	2.81508	3.32191	4.39276	4.19374	4.65985	3.56476	1.03129	0.0143471	3.8134	3.11549	0.522819	1.91388	3.46445	1.61968	1.99363	1.69947	4.15875	1.91885	2.16732	0.000234239
512907	PDLIM2	NC_037335.1	protein_coding	PDZ and LIM domain 2 && sp|Q3T0C8|PDLI2_BOVIN PDZ and LIM domain protein 2 OS=Bos taurus OX=9913 GN=PDLIM2 PE=2 SV=1 && PF00595:PDZ domain|PF15936:Domain of unknown function (DUF4749)|PF00412:LIM domain	71.2936	100.081	94.4642	59.7086	69.2373	70.0371	80.266	79.7034	81.3867	71.7905	16.4771	1.34485	64.5477	69.7229	8.91097	32.9463	67.1353	27.4565	38.0231	32.2007	77.7968	35.8765	2.16846	0.000123665
533151	ABCC3	NC_037346.1	protein_coding	ATP binding cassette subfamily C member 3 && sp|O15438|MRP3_HUMAN ATP-binding cassette sub-family C member 3 OS=Homo sapiens OX=9606 GN=ABCC3 PE=1 SV=3 && PF00005:ABC transporter|PF00664:ABC transporter transmembrane region	28.274	28.6789	29.4887	31.9907	51.194	37.655	42.6466	35.3213	29.6081	39.7615	5.08727	0.99068	28.7935	35.0367	3.03898	14.8921	31.9151	11.6238	17.477	14.5894	35.4619	16.3444	2.16966	0.000476847
614805	C10H15orf48	NC_037337.1	protein_coding	chromosome 10 C15orf48 homolog && sp|Q9C002|NMES1_HUMAN Normal mucosa of esophagus-specific gene 1 protein OS=Homo sapiens OX=9606 GN=NMES1 PE=1 SV=1 && -	317.568	372.598	356.834	341.145	301.376	291.289	276.849	361.697	347.036	314.471	66.0889	0.832487	339.151	207.849	33.4607	169.992	273.5	135.357	153.48	129.476	328.086	150.919	2.17393	7.16e-05
530411	UHRF1	NC_037334.1	protein_coding	ubiquitin like with PHD and ring finger domains 1%2C transcript variant X2 && sp|A7E320|UHRF1_BOVIN E3 ubiquitin-protein ligase UHRF1 OS=Bos taurus OX=9913 GN=UHRF1 PE=2 SV=1 && PF02182:SAD/SRA domain|PF00628:PHD-finger|PF00240:Ubiquitin family|PF12148:Tandem tudor domain within UHRF1	2.85588	3.70134	4.85035	1.16333	3.11507	3.9379	5.99831	3.585	3.14273	3.55992	1.20657	0.23437	2.28039	3.39292	0.720471	1.25738	2.83665	1.24044	1.77856	1.56694	3.59098	1.65147	2.17442	0.00112718
509003	NUCB2	NC_037342.1	protein_coding	nucleobindin 2%2C transcript variant X1 && sp|P80303|NUCB2_HUMAN Nucleobindin-2 OS=Homo sapiens OX=9606 GN=NUCB2 PE=1 SV=3 && PF13499:EF-hand domain pair	29.712	37.9176	41.6352	28.67	21.4768	23.8572	27.1907	32.9443	34.4837	26.8278	17.2278	5.06355	11.4764	26.8743	11.1457	8.27	19.1754	11.2559	15.1605	14.3576	30.4715	14.0007	2.17643	1.3e-05
507168	RPL23A	NC_037346.1	protein_coding	ribosomal protein L23a && sp|Q24JY1|RL23A_BOVIN 60S ribosomal protein L23a OS=Bos taurus OX=9913 GN=RPL23A PE=2 SV=1 && PF00276:Ribosomal protein L23|PF03939:Ribosomal protein L23, N-terminal domain	969.2	714.667	399.311	1029.1	896.346	462.81	1170.42	1380.29	778.069	987.794	350.769	354.819	451.552	472.407	352.794	403.186	461.979	385.713	407.387	396.468	878.801	403.707	2.17683	0.000109653
535327	MAPK13	NC_037350.1	protein_coding	mitogen-activated protein kinase 13 && sp|Q3T0N5|MK13_BOVIN Mitogen-activated protein kinase 13 OS=Bos taurus OX=9913 GN=MAPK13 PE=2 SV=1 && PF00069:Protein kinase domain	97.3779	127.164	120.036	69.6113	94.5937	100.018	103.792	109.774	103.547	95.5578	12.695	0.467375	93.1919	91.1817	6.58117	46.8296	92.1868	35.4514	49.384	40.8234	102.147	46.8792	2.17894	0.000266974
132343913	TRNAV-CAC	NC_037352.1	tRNA	tRNA-Val && - && -	2.48585	1.64516	6.85664	5.08657	1.4045	6.59091	1.53751	1.53888	4.01855	3.23167	1.41341	2.44804	0.840674	1.54086	1.93073	1.64436	1.19077	1.56737	1.56075	1.63474	3.43962	1.57717	2.18088	0.0136731
615447	NME2	NC_037346.1	protein_coding	NME/NM23 nucleoside diphosphate kinase 2 && sp|Q3T0Q4|NDKB_BOVIN Nucleoside diphosphate kinase B OS=Bos taurus OX=9913 GN=NME2 PE=1 SV=1 && PF00334:Nucleoside diphosphate kinase	149.409	174.115	221.994	126.621	174.026	170.146	150.512	230.865	168.035	170.434	71.0883	47.5223	103.908	102.756	59.3053	75.7153	103.332	74.173	81.3188	76.9161	173.616	79.6036	2.18101	2.22e-07
523221	KRT78	NC_037332.1	protein_coding	keratin 78%2C transcript variant X1 && sp|A6QNX5|K2C78_BOVIN Keratin, type II cytoskeletal 78 OS=Bos taurus OX=9913 GN=KRT78 PE=2 SV=1 && PF16208:Keratin type II head|PF00038:Intermediate filament protein	697.329	729.391	876.836	248.469	278.956	713.451	361.154	484.2	638.006	417.246	104.645	0.110981	467.058	484.797	52.3778	233.584	475.927	190.604	264.153	221.798	544.504	249.505	2.18233	0.00355881
617148	PPP1R14C	NC_037336.1	protein_coding	protein phosphatase 1 regulatory inhibitor subunit 14C && sp|Q8R4R9|PP14C_RAT Protein phosphatase 1 regulatory subunit 14C OS=Rattus norvegicus OX=10116 GN=Ppp1r14c PE=1 SV=1 && -	12.3546	9.54543	15.0842	35.8183	28.3646	38.8843	19.4829	34.8142	18.2006	31.4729	4.67225	1.06775	17.0502	25.7066	2.87	9.05898	21.3784	7.59674	12.1242	10.2734	24.4022	11.1798	2.1827	0.00585621
539503	ZNF296	NC_037345.1	protein_coding	zinc finger protein 296%2C transcript variant X1 && sp|Q8WUU4|ZN296_HUMAN Zinc finger protein 296 OS=Homo sapiens OX=9606 GN=ZNF296 PE=1 SV=1 && -	2.63782	2.8697	4.45185	2.66179	4.53232	3.73643	4.15697	4.26133	3.15529	3.86977	1.017	0.213509	2.93282	2.78855	0.615252	1.57316	2.86068	1.38777	1.73797	1.51343	3.63333	1.66401	2.18347	6.28e-05
515766	AP1M2	NC_037334.1	protein_coding	adaptor related protein complex 1 subunit mu 2%2C transcript variant X1 && sp|Q3SYW1|AP1M2_BOVIN AP-1 complex subunit mu-2 OS=Bos taurus OX=9913 GN=AP1M2 PE=1 SV=3 && PF00928:Adaptor complexes medium subunit family|PF01217:Clathrin adaptor complex small chain	31.7405	36.3196	41.9803	27.7491	36.4913	31.1273	38.3481	30.3494	34.4474	32.813	5.85235	0.0640527	30.8166	28.9371	2.9582	15.4403	29.8768	12.2443	16.4175	13.7257	34.1366	15.6333	2.18358	0.000116725
540737	PCLAF	NC_037337.1	protein_coding	PCNA clamp associated factor && sp|Q5E9B2|PAF15_BOVIN PCNA-associated factor OS=Bos taurus OX=9913 GN=PCLAF PE=3 SV=1 && PF15715:PCNA-associated factor histone like domain	4.39921	4.80387	7.03782	4.99593	9.20891	9.64217	11.0198	4.82033	5.30921	7.93742	1.7259	0.606521	4.9988	6.09452	1.16621	2.80266	5.54666	2.44374	3.35644	2.91839	6.91746	3.16598	2.18493	0.0010356
497207	BREH1	NC_037345.1	protein_coding	retinyl ester hydrolase type 1%2C transcript variant X1 && sp|Q29550|EST1_PIG Liver carboxylesterase OS=Sus scrofa OX=9823 PE=1 SV=1 && PF00135:Carboxylesterase family	331.502	524.959	370.572	664.122	736.389	667.615	723.17	920.302	472.789	742.319	32.4832	2.1531	506.159	678.521	17.3182	254.156	592.34	180.265	304.829	247.327	615.374	281.555	2.18562	0.00278131
281055	CD3G	NC_037342.1	protein_coding	CD3 gamma subunit of T-cell receptor complex && sp|Q28074|CD3G_BOVIN T-cell surface glycoprotein CD3 gamma chain OS=Bos taurus OX=9913 GN=CD3G PE=2 SV=2 && PF02189:Immunoreceptor tyrosine-based activation motif|PF16680:T-cell surface glycoprotein CD3 delta chain	11.9259	6.66612	6.56908	3.57249	5.9186	6.26703	6.0804	5.83639	7.1834	5.53498	1.28286	0.476129	5.01418	5.94381	0.879496	2.74515	5.47899	2.25772	3.17924	2.71929	6.55544	2.99769	2.18683	0.000985739
286811	EIF6	NC_037340.1	protein_coding	eukaryotic translation initiation factor 6%2C transcript variant X1 && sp|Q9TU47|IF6_BOVIN Eukaryotic translation initiation factor 6 OS=Bos taurus OX=9913 GN=EIF6 PE=2 SV=2 && PF01912:eIF-6 family	200.569	224.01	241.94	225.083	281.999	274.235	227.176	326.107	222.9	266.92	58.2839	24.9736	185.555	210.88	41.6287	105.265	198.218	89.6043	119.923	104.264	249.094	113.86	2.18773	2.29e-05
504545	PLPP2	NC_037334.1	protein_coding	phospholipid phosphatase 2%2C transcript variant X1 && sp|Q2HJ61|PLPP2_BOVIN Phospholipid phosphatase 2 OS=Bos taurus OX=9913 GN=PLPP2 PE=2 SV=1 && -	23.5903	28.7309	25.2644	25.4477	26.1417	31.601	33.9169	21.8869	25.7584	27.7989	4.17091	0.37502	26.4144	19.9398	2.27297	13.3947	23.1771	10.3201	12.725	10.6346	27.0137	12.3425	2.18868	0.000118448
512027	SIT1	NC_037335.1	protein_coding	signaling threshold regulating transmembrane adaptor 1 && sp|Q9Y3P8|SIT1_HUMAN Signaling threshold-regulating transmembrane adapter 1 OS=Homo sapiens OX=9606 GN=SIT1 PE=1 SV=1 && -	2.59711	2.39068	2.30101	0.628045	1.4807	1.83624	1.40188	2.23624	1.97921	1.51662	1.329	0.093004	0.670702	1.58055	0.711002	0.381853	1.12563	0.697569	0.918315	0.876853	1.83677	0.838448	2.19068	0.000439035
286808	MDFI	NC_037350.1	protein_coding	MyoD family inhibitor%2C transcript variant X1 && sp|Q99750|MDFI_HUMAN MyoD family inhibitor OS=Homo sapiens OX=9606 GN=MDFI PE=1 SV=1 && PF15316:MyoD family inhibitor	27.1382	28.6687	34.5867	20.7103	20.5404	24.98	20.9022	31.5396	27.776	23.7345	6.23032	1.00851	23.2732	18.6625	3.61941	12.1408	20.9678	10.1707	12.2936	10.5588	26.0577	11.8926	2.19109	7.09e-05
508105	TNFAIP3	NC_037336.1	protein_coding	TNF alpha induced protein 3%2C transcript variant X1 && sp|Q60769|TNAP3_MOUSE Tumor necrosis factor alpha-induced protein 3 OS=Mus musculus OX=10090 GN=Tnfaip3 PE=1 SV=2 && PF02338:OTU-like cysteine protease|PF01754:A20-like zinc finger	5.85423	7.21961	6.64822	10.7981	9.42789	18.1886	7.23743	11.9956	7.63005	11.5295	3.52231	1.39679	3.93609	10.576	2.45955	2.66644	7.25603	2.95173	4.85779	4.37814	9.65293	4.40009	2.19381	0.00189284
613734	SLC35D1	NC_037330.1	protein_coding	solute carrier family 35 member D1 && sp|A2VE55|S35D2_BOVIN UDP-N-acetylglucosamine/UDP-glucose/GDP-mannose transporter OS=Bos taurus OX=9913 GN=SLC35D2 PE=2 SV=1 && PF03151:Triose-phosphate Transporter family	13.7219	11.2079	15.331	19.7255	22.1544	15.6196	19.1764	15.3225	14.9966	18.3997	3.99975	2.86513	11.8509	12.6775	3.43244	7.35802	12.2642	6.2386	7.84833	6.96515	16.5655	7.55001	2.19411	1.6e-05
509773	TMEM54	NC_037329.1	protein_coding	transmembrane protein 54 && sp|Q3ZCD2|TMM54_BOVIN Transmembrane protein 54 OS=Bos taurus OX=9913 GN=TMEM54 PE=2 SV=1 && PF12304:Beta-casein like protein	39.3456	48.0302	42.2893	28.0866	42.3769	44.9076	52.8366	57.792	39.438	45.2	5.63521	0.0419796	37.6692	42.1711	2.83859	18.8556	39.9202	14.4488	21.3794	17.6712	44.0303	20.0631	2.19459	0.000382589
504885	SLC22A18	NC_037356.1	protein_coding	solute carrier family 22 member 18%2C transcript variant X1 && sp|Q96BI1|S22AI_HUMAN Solute carrier family 22 member 18 OS=Homo sapiens OX=9606 GN=SLC22A18 PE=1 SV=3 && PF07690:Major Facilitator Superfamily	12.3118	16.9901	14.0966	15.9223	21.8637	18.5922	26.931	22.9234	14.8302	21.2465	1.68149	0.70227	14.5124	19.5012	1.19188	7.60734	17.0068	5.63206	9.09934	7.51784	18.5708	8.44526	2.19896	0.000929736
527211	SMOX	NC_037340.1	protein_coding	spermine oxidase%2C transcript variant X1 && sp|Q99K82|SMOX_MOUSE Spermine oxidase OS=Mus musculus OX=10090 GN=Smox PE=1 SV=1 && PF01593:Flavin containing amine oxidoreductase	5.55833	6.83731	8.9766	9.32131	5.81663	7.85982	5.51551	11.4223	7.67339	7.98712	3.02982	1.78493	3.53063	6.56112	2.40738	2.65778	5.04588	2.78179	3.72663	3.46278	7.69683	3.49887	2.1998	2.21e-05
540135	PHLDA1	NC_037332.1	protein_coding	pleckstrin homology like domain family A member 1 && sp|Q8WV24|PHLA1_HUMAN Pleckstrin homology-like domain family A member 1 OS=Homo sapiens OX=9606 GN=PHLDA1 PE=1 SV=4 && -	12.051	20.2097	31.9132	16.2397	11.2378	23.9552	8.64763	21.8013	20.1034	16.3763	11.675	2.2276	6.60777	15.3748	6.95128	4.41769	10.9913	6.83678	8.97129	8.56729	18.2535	8.26208	2.20931	0.000793419
520956	ABHD17C	NC_037348.1	protein_coding	abhydrolase domain containing 17C%2C depalmitoylase && sp|A5PKD9|AB17C_BOVIN Alpha/beta hydrolase domain-containing protein 17C OS=Bos taurus OX=9913 GN=ABHD17C PE=2 SV=1 && PF12146:Serine aminopeptidase, S33	54.3081	54.7515	49.2034	53.4008	59.6142	50.4481	52.0266	50.0125	52.916	53.1005	7.99748	1.89893	51.8824	36.3236	4.9482	26.8907	44.103	20.5929	24.5256	20.6101	52.9782	23.9773	2.20951	3.57e-05
530157	ESYT3	NC_037328.1	protein_coding	extended synaptotagmin 3 && sp|A0FGR9|ESYT3_HUMAN Extended synaptotagmin-3 OS=Homo sapiens OX=9606 GN=ESYT3 PE=1 SV=1 && PF00168:C2 domain|PF17047:Synaptotagmin-like mitochondrial-lipid-binding domain	5.9797	6.22469	6.93596	5.31063	5.29065	6.00656	3.48016	7.76341	6.11275	5.57028	0.743737	0.0136314	5.60327	4.68464	0.378684	2.80845	5.14396	2.12021	2.76132	2.28479	5.86748	2.65427	2.21058	0.000300904
281360	DHRS4	NC_037337.1	protein_coding	dehydrogenase/reductase 4%2C transcript variant X1 && sp|Q8SPU8|DHRS4_BOVIN Dehydrogenase/reductase SDR family member 4 OS=Bos taurus OX=9913 GN=DHRS4 PE=2 SV=2 && PF13561:Enoyl-(Acyl carrier protein) reductase	42.6789	54.2228	47.8802	99.4635	125.691	48.7447	96.6666	91.7606	61.0613	92.4653	19.7398	17.5393	42.8002	65.2843	18.6395	30.1698	54.0423	26.6931	36.3409	32.8006	76.0635	34.405	2.21083	0.000760906
768237	ACSF2	NC_037346.1	protein_coding	acyl-CoA synthetase family member 2 && sp|Q17QJ1|ACSF2_BOVIN Medium-chain acyl-CoA ligase ACSF2, mitochondrial OS=Bos taurus OX=9913 GN=ACSF2 PE=2 SV=1 && PF13193:AMP-binding enzyme C-terminal domain|PF00501:AMP-binding enzyme	223.758	319.621	234.683	193.415	310.134	299.305	360.602	210.906	242.869	274.872	42.585	31.784	221.124	204.382	37.1845	126.454	212.753	98.4978	124.969	107.412	267.017	120.715	2.21197	7.35e-05
327679	CCNB1	NC_037347.1	protein_coding	cyclin B1 && sp|Q1LZG6|CCNB1_BOVIN G2/mitotic-specific cyclin-B1 OS=Bos taurus OX=9913 GN=CCNB1 PE=2 SV=1 && PF02984:Cyclin, C-terminal domain|PF00134:Cyclin, N-terminal domain	3.87064	4.04683	8.55615	4.33922	8.86392	8.66126	6.91461	4.62659	5.20321	6.68112	2.072	0.446058	3.59275	5.97254	1.25903	2.0194	4.78264	2.03694	3.02084	2.66848	6.17635	2.78707	2.21608	0.000635998
112447361	TINCR	NC_037334.1	protein_coding	TINCR ubiquitin domain containing%2C transcript variant X1 && sp|A0A2R8Y7D0|TINCR_HUMAN Ubiquitin domain-containing protein TINCR OS=Homo sapiens OX=9606 GN=TINCR PE=1 SV=1 && -	11.9053	18.2056	10.9042	14.801	16.5828	9.41672	12.0647	11.8151	13.954	12.9361	1.53178	0.0149258	9.94885	14.5853	0.773354	4.98189	12.2671	3.83185	6.52021	5.37084	13.2586	5.98261	2.21618	0.00065911
539441	C16H1orf116	NC_037343.1	protein_coding	chromosome 16 C1orf116 homolog%2C transcript variant X1 && sp|A5D7K1|SARG_BOVIN Specifically androgen-regulated gene protein OS=Bos taurus OX=9913 GN=SARG PE=2 SV=1 && PF15385:Specifically androgen-regulated gene protein	26.4519	28.4678	31.2623	23.8728	25.0308	22.1394	19.714	28.7921	27.5137	23.9098	4.99011	0.0345028	23.7977	19.3824	2.51231	11.9161	21.59	9.60743	12.0512	10.1434	25.7155	11.6025	2.21637	7.12e-05
100299473	INAVA	NC_037343.1	protein_coding	innate immunity activator%2C transcript variant X1 && sp|Q7TN12|INAVA_MOUSE Innate immunity activator protein OS=Mus musculus OX=10090 GN=Inava PE=2 SV=1 && PF11819:Domain of unknown function (DUF3338)	17.202	19.1732	19.0769	15.6531	23.8149	19.8479	23.5425	19.2071	17.7763	20.4131	1.84248	0.0158766	18.5318	16.5486	0.929178	9.27384	17.5402	6.79672	9.2347	7.57359	19.5707	8.8287	2.21671	0.000206801
404167	GCNT3	NC_037337.1	protein_coding	glucosaminyl (N-acetyl) transferase 3%2C mucin type && sp|Q7YQE1|GCNT3_BOVIN Beta-1,3-galactosyl-O-glycosyl-glycoprotein beta-1,6-N-acetylglucosaminyltransferase 3 OS=Bos taurus OX=9913 GN=GCNT3 PE=1 SV=1 && PF02485:Core-2/I-Branching enzyme	22.5196	30.1928	27.2051	19.9778	16.1649	26.0793	18.011	24.6519	24.9738	20.977	3.44941	0.111523	14.2795	28.5945	1.78047	7.19553	21.437	5.94682	11.6087	9.64309	23.0753	10.4047	2.21778	0.000823246
510841	PDK3	NC_037357.1	protein_coding	pyruvate dehydrogenase kinase 3%2C transcript variant X1 && sp|Q15120|PDK3_HUMAN [Pyruvate dehydrogenase (acetyl-transferring)] kinase isozyme 3, mitochondrial OS=Homo sapiens OX=9606 GN=PDK3 PE=1 SV=1 && PF02518:Histidine kinase-, DNA gyrase B-, and HSP90-like ATPase|PF10436:Mitochondrial branched-chain alpha-ketoacid dehydrogenase kinase	64.211	61.1202	49.3455	57.9042	67.3248	56.0209	88.0667	43.4789	58.1452	62.5591	15.9687	8.70172	38.8854	52.7016	12.3352	23.7936	45.7935	21.1853	29.0644	25.7185	60.8177	27.4148	2.21843	2.32e-05
404159	TXNDC17	NC_037346.1	protein_coding	thioredoxin domain containing 17 && sp|Q9BRA2|TXD17_HUMAN Thioredoxin domain-containing protein 17 OS=Homo sapiens OX=9606 GN=TXNDC17 PE=1 SV=1 && PF06110:Eukaryotic protein of unknown function (DUF953)	63.5481	70.7258	56.9758	54.2138	58.3726	61.7446	53.7389	73.4871	61.3659	60.3114	16.8318	10.3007	41.0463	47.6171	13.5662	25.6735	44.3317	22.7262	28.949	25.8724	61.4484	27.6915	2.21904	7.6e-07
504880	OTUB2	NC_037348.1	protein_coding	OTU deubiquitinase%2C ubiquitin aldehyde binding 2%2C transcript variant X2 && sp|Q9CQX0|OTUB2_MOUSE Ubiquitin thioesterase OTUB2 OS=Mus musculus OX=10090 GN=Otub2 PE=1 SV=1 && PF10275:Peptidase C65 Otubain	33.9925	30.5414	31.8522	23.4073	34.3642	31.0654	21.2528	24.5639	29.9484	26.9307	4.36905	1.22558	25.4433	23.0482	2.79732	13.3344	24.2457	10.346	13.5215	11.3767	28.7919	12.9708	2.21975	8.88e-05
509100	C3H1orf210	NC_037330.1	protein_coding	chromosome 3 C1orf210 homolog && sp|Q8IVY1|CA210_HUMAN Type III endosome membrane protein TEMP OS=Homo sapiens OX=9606 GN=C1orf210 PE=3 SV=1 && PF15176:Leucine-rich repeat family 19 TM domain	9.92367	12.5901	13.2885	8.93121	10.0504	8.29734	9.13034	13.0386	11.1834	9.88958	1.26427	0.0811015	10.6947	7.61882	0.672688	5.3879	9.15676	4.01336	4.91472	4.06632	10.6323	4.78706	2.22105	0.000211957
407169	ALOX12	NC_037346.1	protein_coding	arachidonate 12-lipoxygenase%2C 12S type%2C transcript variant X1 && sp|P18054|LOX12_HUMAN Polyunsaturated fatty acid lipoxygenase ALOX12 OS=Homo sapiens OX=9606 GN=ALOX12 PE=1 SV=4 && PF00305:Lipoxygenase|PF01477:PLAT/LH2 domain	10.3229	7.80382	10.7464	15.5986	12.7108	12.4325	12.6287	16.4243	11.1179	13.959	2.31129	0.366704	7.9335	13.868	1.339	4.1501	10.9008	3.53716	6.11988	5.1637	12.3745	5.56901	2.22203	0.000417147
616767	PRRG4	NC_037342.1	protein_coding	proline rich and Gla domain 4%2C transcript variant X1 && sp|Q9BZD6|TMG4_HUMAN Transmembrane gamma-carboxyglutamic acid protein 4 OS=Homo sapiens OX=9606 GN=PRRG4 PE=1 SV=1 && PF00594:Vitamin K-dependent carboxylation/gamma-carboxyglutamic (GLA) domain	7.447	7.27502	7.33755	8.22566	5.5073	5.47068	5.24776	6.22143	7.57131	6.13457	1.46647	0.0350337	4.40328	7.19969	0.750752	2.21916	5.80149	1.96826	3.27612	2.77105	6.64383	2.98913	2.22266	0.000195586
519652	ADAM8	NC_037353.1	protein_coding	ADAM metallopeptidase domain 8%2C transcript variant X1 && sp|P78325|ADAM8_HUMAN Disintegrin and metalloproteinase domain-containing protein 8 OS=Homo sapiens OX=9606 GN=ADAM8 PE=1 SV=2 && -	3.73406	3.46065	4.04127	2.19916	2.13698	2.83738	2.17318	3.77446	3.35878	2.62423	0.810859	0.407078	1.46783	3.3053	0.608968	0.937453	2.38657	0.895255	1.49777	1.32001	3.03401	1.36371	2.22483	0.000218631
507264	SERPINB1	NC_037350.1	protein_coding	serpin family B member 1%2C transcript variant X1 && sp|Q1JPB0|ILEU_BOVIN Leukocyte elastase inhibitor OS=Bos taurus OX=9913 GN=SERPINB1 PE=2 SV=2 && PF00079:Serpin (serine protease inhibitor)	56.4665	76.1066	77.196	33.4936	30.4103	71.4623	35.5137	53.904	60.8157	44.9568	30.0193	17.0257	21.2741	32.2687	23.5225	19.1499	26.7714	22.773	25.147	24.8221	54.0325	24.2774	2.22563	6.42e-05
768074	ETFDH	NC_037344.1	protein_coding	electron transfer flavoprotein dehydrogenase%2C transcript variant X1 && sp|Q2KIG0|ETFD_BOVIN Electron transfer flavoprotein-ubiquinone oxidoreductase, mitochondrial OS=Bos taurus OX=9913 GN=ETFDH PE=2 SV=1 && PF05187:Electron transfer flavoprotein-ubiquinone oxidoreductase, 4Fe-4S|PF13450:NAD(P)-binding Rossmann-like domain	131.032	106.072	110.376	95.7182	145.878	120.121	170.899	112.98	110.799	129.119	20.7455	14.1708	95.909	100.543	17.4581	55.0399	98.2262	43.6084	57.8422	49.7654	123.299	55.3309	2.2284	4.16e-05
527461	PAQR5	NC_037337.1	protein_coding	progestin and adipoQ receptor family member 5%2C transcript variant X3 && sp|Q9NXK6|PAQR5_HUMAN Membrane progestin receptor gamma OS=Homo sapiens OX=9606 GN=PAQR5 PE=1 SV=2 && -	5.08228	4.53963	5.20213	11.8834	6.12768	10.1674	9.11178	9.91158	6.67686	9.44037	0.708257	0.0218082	5.89764	8.64777	0.365032	2.95973	7.27271	2.20924	3.81887	3.1281	7.81431	3.50292	2.2308	0.00268995
507858	SQOR	NC_037337.1	protein_coding	sulfide quinone oxidoreductase%2C transcript variant X3 && sp|Q9Y6N5|SQOR_HUMAN Sulfide:quinone oxidoreductase, mitochondrial OS=Homo sapiens OX=9606 GN=SQOR PE=1 SV=1 && PF07992:Pyridine nucleotide-disulphide oxidoreductase	181.045	187.497	190.82	153.333	210.45	199.055	206.005	198.945	178.174	193.558	55.7684	35.9411	95.2251	178.831	45.8548	65.5831	137.028	62.3115	91.4414	82.3241	189.888	85.0308	2.23317	1.35e-06
505456	STAP2	NC_037334.1	protein_coding	signal transducing adaptor family member 2%2C transcript variant X1 && sp|Q9UGK3|STAP2_HUMAN Signal-transducing adaptor protein 2 OS=Homo sapiens OX=9606 GN=STAP2 PE=1 SV=2 && -	51.9815	44.424	52.0559	79.8606	58.979	55.9409	57.2242	107.44	57.0805	71.889	11.2104	1.71753	32.4972	83.6106	6.46394	17.1074	58.0539	15.1417	32.2589	27.0999	63.6876	28.5161	2.23339	0.00226017
513526	SNRNP25	NC_037352.1	protein_coding	small nuclear ribonucleoprotein U11/U12 subunit 25 && sp|Q9BV90|SNR25_HUMAN U11/U12 small nuclear ribonucleoprotein 25 kDa protein OS=Homo sapiens OX=9606 GN=SNRNP25 PE=1 SV=1 && PF18036:Ubiquitin-like domain	74.3105	90.234	89.7763	78.2732	97.9807	99.9494	117.066	126.758	83.1485	104.005	26.0027	17.6145	59.0596	78.617	21.8086	38.337	68.8383	34.2256	45.3235	40.6205	96.1502	43.0447	2.23373	4.94e-06
282856	PCK2	NC_037337.1	protein_coding	phosphoenolpyruvate carboxykinase 2%2C mitochondrial && sp|Q16822|PCKGM_HUMAN Phosphoenolpyruvate carboxykinase [GTP], mitochondrial OS=Homo sapiens OX=9606 GN=PCK2 PE=1 SV=4 && PF17297:Phosphoenolpyruvate carboxykinase N-terminal domain|PF00821:Phosphoenolpyruvate carboxykinase C-terminal P-loop domain	12.8088	28.6907	30.4148	9.46762	12.0053	16.7646	11.7072	16.5307	20.3455	13.2951	9.74389	7.93719	5.61656	7.82182	8.84054	6.77688	6.71919	7.76588	7.77987	7.992	17.203	7.69938	2.23434	0.000652814
513497	CDKN1A	NC_037350.1	protein_coding	cyclin dependent kinase inhibitor 1A%2C transcript variant X1 && sp|O19002|CDN1A_FELCA Cyclin-dependent kinase inhibitor 1 OS=Felis catus OX=9685 GN=CDKN1A PE=2 SV=3 && -	84.1372	93.946	96.8208	91.5065	109.745	101.756	78.2788	121.766	91.6026	100.611	20.2791	2.78102	88.6857	66.5637	11.5301	45.7334	77.6247	37.2486	44.5774	37.9679	97.017	43.2991	2.24062	2.86e-05
509038	IL20RA	NC_037336.1	protein_coding	interleukin 20 receptor subunit alpha%2C transcript variant X1 && sp|Q9UHF4|I20RA_HUMAN Interleukin-20 receptor subunit alpha OS=Homo sapiens OX=9606 GN=IL20RA PE=1 SV=2 && PF09294:Interferon-alpha/beta receptor, fibronectin type III|PF01108:Tissue factor	9.23053	11.2182	8.58543	11.1066	17.5429	8.23915	13.571	12.0027	10.0352	12.4925	1.97465	0.196298	9.53595	9.75136	1.08547	4.86612	9.64366	3.9023	5.36457	4.50875	11.4024	5.08291	2.24328	0.000316883
541094	ERMP1	NC_037335.1	protein_coding	endoplasmic reticulum metallopeptidase 1%2C transcript variant X1 && sp|Q7Z2K6|ERMP1_HUMAN Endoplasmic reticulum metallopeptidase 1 OS=Homo sapiens OX=9606 GN=ERMP1 PE=1 SV=2 && PF04389:Peptidase family M28	33.1436	33.8114	36.8182	25.8047	28.733	26.4952	36.7657	27.0454	32.3945	28.9688	7.39528	2.15273	21.2168	28.3385	4.774	11.6848	24.7776	10.2549	14.7758	12.7755	30.9981	13.8146	2.24386	2.09e-05
507076	MOXD1	NC_037336.1	protein_coding	monooxygenase DBH like 1%2C transcript variant X1 && sp|Q6UVY6|MOXD1_HUMAN DBH-like monooxygenase protein 1 OS=Homo sapiens OX=9606 GN=MOXD1 PE=1 SV=1 && PF03351:DOMON domain|PF03712:Copper type II ascorbate-dependent monooxygenase, C-terminal domain|PF01082:Copper type II ascorbate-dependent monooxygenase, N-terminal domain	11.2935	9.55773	14.3986	16.8536	17.3176	15.2049	12.1924	15.5795	13.0259	15.4296	3.22217	2.48038	7.27445	14.1831	2.85127	4.87742	10.7288	4.32567	6.79003	6.00228	14.0853	6.27356	2.24519	3.17e-05
540325	LRATD2	NC_037341.1	protein_coding	LRAT domain containing 2%2C transcript variant X1 && sp|Q96KN1|LRAT2_HUMAN Protein LRATD2 OS=Homo sapiens OX=9606 GN=LRATD2 PE=1 SV=1 && PF04970:Lecithin retinol acyltransferase	7.18448	8.92444	8.83795	10.5735	9.08572	8.71553	7.71667	10.0707	8.88008	9.23241	3.03717	2.1336	4.39615	7.23567	2.58538	3.26487	5.81591	3.18897	4.20065	3.87759	8.92214	3.9736	2.24536	9.68e-08
280994	ALPL	NC_037329.1	protein_coding	alkaline phosphatase%2C biomineralization associated%2C transcript variant X9 && sp|P09487|PPBT_BOVIN Alkaline phosphatase, tissue-nonspecific isozyme OS=Bos taurus OX=9913 GN=ALPL PE=1 SV=2 && PF00245:Alkaline phosphatase	39.7316	50.5979	80.0889	42.7155	21.248	45.4169	24.8661	66.9816	53.2835	40.2456	11.7315	0.348659	32.0615	45.6222	6.04007	16.2051	38.8419	14.7139	22.441	19.1608	46.5176	20.7167	2.24542	0.00212629
317725	PTPRZ1	NC_037331.1	protein_coding	protein tyrosine phosphatase receptor type Z1%2C transcript variant X1 && sp|P23471|PTPRZ_HUMAN Receptor-type tyrosine-protein phosphatase zeta OS=Homo sapiens OX=9606 GN=PTPRZ1 PE=1 SV=4 && PF00102:Protein-tyrosine phosphatase|PF00041:Fibronectin type III domain|PF00194:Eukaryotic-type carbonic anhydrase	5.06551	4.40188	6.77432	7.8878	8.44121	6.79405	6.18799	7.66255	6.03238	7.39472	0.766493	0.226749	5.71192	5.77331	0.496621	2.96933	5.74261	2.23505	3.11962	2.59502	6.66424	2.96367	2.24864	0.000195229
520170	UCHL3	NC_037339.1	protein_coding	ubiquitin C-terminal hydrolase L3%2C transcript variant X4 && sp|Q2TBG8|UCHL3_BOVIN Ubiquitin carboxyl-terminal hydrolase isozyme L3 OS=Bos taurus OX=9913 GN=UCHL3 PE=2 SV=1 && PF01088:Ubiquitin carboxyl-terminal hydrolase, family 1	95.7498	89.3891	85.7284	77.3834	62.0171	65.0643	75.4187	77.7234	87.0627	71.5214	21.0971	7.26452	61.7184	54.8239	14.1808	34.4915	58.2712	30.0267	36.226	31.817	78.7058	34.9917	2.24927	4.55e-06
280716	AK2	NC_037329.1	protein_coding	adenylate kinase 2%2C transcript variant X2 && sp|P08166|KAD2_BOVIN Adenylate kinase 2, mitochondrial OS=Bos taurus OX=9913 GN=AK2 PE=1 SV=2 && -	173.239	206.425	184.463	135.597	194.406	159.307	209.152	172.378	174.931	174.168	30.2718	6.69367	148.208	148.29	18.4827	77.4506	148.249	61.7244	83.3657	70.3891	178.406	79.3124	2.24941	3.98e-05
613506	PRSS8	NC_037352.1	protein_coding	serine protease 8%2C transcript variant X1 && sp|Q9ES87|PRSS8_RAT Prostasin OS=Rattus norvegicus OX=10116 GN=Prss8 PE=2 SV=3 && PF00089:Trypsin	11.727	12.2634	11.1046	9.1266	8.64313	12.4459	7.76462	11.5177	11.0554	9.89958	1.64556	0.0246765	10.1435	7.52526	0.835119	5.08407	8.83436	3.9379	4.83474	4.03481	10.5548	4.69	2.25049	9.89e-05
282333	PTPN13	NC_037333.1	protein_coding	protein tyrosine phosphatase non-receptor type 13 && sp|Q12923|PTN13_HUMAN Tyrosine-protein phosphatase non-receptor type 13 OS=Homo sapiens OX=9606 GN=PTPN13 PE=1 SV=2 && PF09380:FERM C-terminal PH-like domain|PF09379:FERM N-terminal domain|PF00373:FERM central domain|PF00595:PDZ domain|PF16599:Unstructured linker region on PTN13 protein between PDZ	14.7704	16.7215	15.6422	17.7134	19.8106	19.4316	19.0749	19.2052	16.2119	19.0471	4.68194	1.51556	10.5487	17.45	3.09875	6.03214	13.9994	5.58208	8.54906	7.459	17.7629	7.89167	2.25084	1.27e-05
522311	ITK	NC_037334.1	protein_coding	IL2 inducible T cell kinase && sp|Q08881|ITK_HUMAN Tyrosine-protein kinase ITK/TSK OS=Homo sapiens OX=9606 GN=ITK PE=1 SV=1 && PF00018:SH3 domain|PF00017:SH2 domain|PF00169:PH domain|PF00779:BTK motif|PF07714:Protein tyrosine kinase	2.84492	2.07016	1.85383	1.35642	1.07678	1.51347	0.922506	1.38499	2.03133	1.25083	0.694926	0.0408007	0.840674	1.60506	0.367863	0.440737	1.22287	0.525467	0.795366	0.709865	1.63052	0.724363	2.25098	0.000939982
615361	SNN	NC_037352.1	protein_coding	stannin && sp|Q17Q87|SNN_BOVIN Stannin OS=Bos taurus OX=9913 GN=SNN PE=3 SV=1 && PF09051:Stannin cytoplasmic|PF09049:Stannin transmembrane|PF09050:Stannin unstructured linker	61.0048	69.2641	63.6083	51.6349	80.2993	86.0824	61.8609	74.1623	61.378	70.808	11.2479	8.1989	50.082	57.2005	9.72339	29.1405	53.6413	23.1763	31.6823	27.2905	68.0103	30.1384	2.2566	2e-05
511771	CXCL14	NC_037334.1	protein_coding	C-X-C motif chemokine ligand 14 && sp|Q9WUQ5|CXL14_MOUSE C-X-C motif chemokine 14 OS=Mus musculus OX=10090 GN=Cxcl14 PE=2 SV=2 && -	240.815	183.946	166.439	133.416	138.785	125.596	146.224	121.329	181.154	133.07	22.3251	2.13912	167.374	87.5285	12.2321	84.7565	127.451	63.946	69.8416	58.3197	157.077	69.5914	2.25714	0.000363362
516493	POU2F3	NC_037342.1	protein_coding	POU class 2 homeobox 3%2C transcript variant X1 && sp|Q9UKI9|PO2F3_HUMAN POU domain, class 2, transcription factor 3 OS=Homo sapiens OX=9606 GN=POU2F3 PE=2 SV=3 && PF00157:Pou domain - N-terminal to homeobox domain|PF00046:Homeodomain	8.26945	9.75108	7.3175	5.99468	7.81626	9.59944	11.3192	7.74849	7.83318	8.49562	0.785672	0.0421952	6.16191	9.28227	0.413933	3.10205	7.72209	2.32993	4.06801	3.3372	8.41449	3.72453	2.25921	0.000457681
613482	LTB4R	NC_037337.1	protein_coding	leukotriene B4 receptor && sp|Q3T181|LT4R1_BOVIN Leukotriene B4 receptor 1 OS=Bos taurus OX=9913 GN=LTB4R PE=2 SV=1 && PF00001:7 transmembrane receptor (rhodopsin family)	14.4899	12.4693	19.3529	20.0879	21.6901	21.596	10.1818	20.3817	16.6	18.7875	6.32528	1.35096	12.0912	12.8745	3.83812	6.72106	12.4829	6.58914	8.16049	7.29601	17.5637	7.77296	2.25959	2.4e-05
535869	RNF128	NC_037357.1	protein_coding	ring finger protein 128%2C transcript variant X1 && sp|Q29RU0|RN128_BOVIN E3 ubiquitin-protein ligase RNF128 OS=Bos taurus OX=9913 GN=RNF128 PE=2 SV=1 && PF02225:PA domain|PF13639:Ring finger domain	7.2047	8.03995	7.57046	9.18372	9.13746	8.23144	8.96967	11.1398	7.99971	9.33242	2.00026	0.149546	4.77601	10.2129	1.0749	2.46278	7.49444	2.30861	4.28467	3.64272	8.68093	3.84068	2.26026	0.000178701
614493	BNIPL	NC_037330.1	protein_coding	BCL2 interacting protein like && sp|Q7Z465|BNIPL_HUMAN Bcl-2/adenovirus E1B 19 kDa-interacting protein 2-like protein OS=Homo sapiens OX=9606 GN=BNIPL PE=1 SV=1 && PF12496:Bcl2-/adenovirus E1B nineteen kDa-interacting protein 2|PF13716:Divergent CRAL/TRIO domain	123.47	140.159	130.129	147.388	157.986	131.875	163.381	194.953	135.286	159.117	23.5222	0.306706	127.724	125.031	11.9144	64.0152	126.377	50.5175	69.1459	57.6996	148.374	65.6254	2.26093	8.73e-05
526535	SQLE	NC_037341.1	protein_coding	squalene epoxidase%2C transcript variant X1 && sp|Q14534|ERG1_HUMAN Squalene monooxygenase OS=Homo sapiens OX=9606 GN=SQLE PE=1 SV=3 && PF08491:Squalene epoxidase	45.3259	46.2941	53.4355	47.3349	40.4052	47.7524	30.0313	47.8006	48.0976	42.6649	17.638	2.35459	26.5795	38.647	9.99629	14.467	32.6132	15.524	21.3048	19.0431	44.9142	19.8167	2.26648	4.79e-06
539324	TMEM30B	NC_037337.1	protein_coding	transmembrane protein 30B && sp|Q3MIR4|CC50B_HUMAN Cell cycle control protein 50B OS=Homo sapiens OX=9606 GN=TMEM30B PE=1 SV=1 && PF03381:LEM3 (ligand-effect modulator 3) family / CDC50 family	13.756	15.7853	19.4566	20.1353	20.1565	19.6656	14.9261	21.4685	17.2833	19.2704	5.37238	0.419146	12.5744	16.0034	2.89576	6.49676	14.2889	6.12197	8.59233	7.45301	18.1904	8.0218	2.26762	1.9e-05
407100	TJP3	NC_037334.1	protein_coding	tight junction protein 3%2C transcript variant X3 && sp|O95049|ZO3_HUMAN Tight junction protein ZO-3 OS=Homo sapiens OX=9606 GN=TJP3 PE=1 SV=3 && PF07653:Variant SH3 domain|PF00625:Guanylate kinase|PF00595:PDZ domain	17.5977	18.5883	20.6058	14.1992	19.8398	23.763	22.376	20.2131	17.7477	20.0782	4.092	2.41003	10.9115	19.8798	3.25102	6.66078	15.3957	5.80452	9.32335	8.10889	19.5009	8.58377	2.27183	2.61e-05
529405	ENPP3	NC_037336.1	protein_coding	ectonucleotide pyrophosphatase/phosphodiesterase 3 && sp|P15396|ENPP3_BOVIN Ectonucleotide pyrophosphatase/phosphodiesterase family member 3 OS=Bos taurus OX=9913 GN=ENPP3 PE=1 SV=2 && PF01033:Somatomedin B domain|PF01663:Type I phosphodiesterase / nucleotide pyrophosphatase	48.148	47.0287	49.8196	46.8166	57.9182	43.0413	58.1505	42.3065	47.9532	49.6466	6.48876	0.0871211	45.6174	37.5697	3.28794	22.8523	41.5935	17.3978	22.4407	18.6102	49.0829	21.5945	2.27293	6.4e-05
511940	MAL2	NC_037341.1	protein_coding	mal%2C T cell differentiation protein 2 && sp|A2VE13|MAL2_BOVIN Protein MAL2 OS=Bos taurus OX=9913 GN=MAL2 PE=1 SV=1 && PF01284:Membrane-associating domain	128.403	120.054	111.564	131.632	111.305	97.9368	113.31	106.755	122.913	112.188	29.3441	2.31786	95.0604	85.8243	15.831	48.6891	90.4424	42.2408	53.1367	45.6755	115.606	50.8562	2.2732	7.6e-06
777775	TUBA4A	NC_037329.1	protein_coding	tubulin alpha 4a && sp|P81948|TBA4A_BOVIN Tubulin alpha-4A chain OS=Bos taurus OX=9913 GN=TUBA4A PE=1 SV=2 && PF03953:Tubulin C-terminal domain|PF00091:Tubulin/FtsZ family, GTPase domain	411.408	456.041	348.861	356.206	622.738	537.797	590.702	510.221	393.129	523.533	85.9121	59.569	304.592	443.695	72.7406	182.08	374.143	150.024	223.442	193.302	475.063	208.95	2.27357	6.09e-05
617034	CD83	NC_037350.1	protein_coding	CD83 molecule%2C transcript variant X1 && sp|Q01151|CD83_HUMAN CD83 antigen OS=Homo sapiens OX=9606 GN=CD83 PE=1 SV=1 && PF07686:Immunoglobulin V-set domain	5.79918	5.26112	4.36246	5.45056	2.51618	5.54214	2.36833	6.13222	5.21833	4.40189	3.07643	1.33894	0.647473	3.94722	2.20768	0.993205	2.29735	1.68761	2.25252	2.24355	4.70524	2.0692	2.27394	7.51e-05
508954	SORD	NC_037337.1	protein_coding	sorbitol dehydrogenase && sp|Q58D31|DHSO_BOVIN Sorbitol dehydrogenase OS=Bos taurus OX=9913 GN=SORD PE=1 SV=3 && PF00107:Zinc-binding dehydrogenase|PF08240:Alcohol dehydrogenase GroES-like domain	37.7575	37.1956	40.25	17.9353	25.5505	29.1134	23.5468	32.7802	33.2846	25.7852	8.1738	6.54501	16.8081	24.7176	7.3594	11.6766	20.7628	10.509	14.0611	12.7208	30.3199	13.3334	2.27398	1.77e-05
505436	CLIC3	NC_037338.1	protein_coding	chloride intracellular channel 3 && sp|O95833|CLIC3_HUMAN Chloride intracellular channel protein 3 OS=Homo sapiens OX=9606 GN=CLIC3 PE=1 SV=2 && PF13410:Glutathione S-transferase, C-terminal domain|PF13417:Glutathione S-transferase, N-terminal domain	35.3932	37.8105	42.8947	27.9706	38.9393	30.6415	40.4901	37.1571	36.0172	35.0397	7.08744	0.53372	31.4483	27.3648	3.81058	15.991	29.4066	13.0231	16.6086	14.049	36.2354	15.9323	2.27433	2.84e-05
506316	DNAJB11	NC_037328.1	protein_coding	DnaJ heat shock protein family (Hsp40) member B11 && sp|Q3ZBA6|DJB11_BOVIN DnaJ homolog subfamily B member 11 OS=Bos taurus OX=9913 GN=DNAJB11 PE=2 SV=1 && PF00226:DnaJ domain|PF01556:DnaJ C terminal domain	22.8407	29.7669	29.9177	21.6641	14.2435	19.0086	14.6652	20.2126	26.0474	17.9588	11.7134	4.73927	7.77443	16.2804	8.22633	6.25685	12.0274	8.0757	10.1269	9.74677	21.6326	9.49674	2.27789	1.34e-05
503684	HMGCS2	NC_037330.1	protein_coding	3-hydroxy-3-methylglutaryl-CoA synthase 2%2C transcript variant X1 && sp|Q2KIE6|HMCS2_BOVIN Hydroxymethylglutaryl-CoA synthase, mitochondrial OS=Bos taurus OX=9913 GN=HMGCS2 PE=1 SV=1 && PF08540:Hydroxymethylglutaryl-coenzyme A synthase C terminal|PF01154:Hydroxymethylglutaryl-coenzyme A synthase N terminal	526.625	797.595	398.821	522.16	723.436	704.412	915.755	406.173	561.3	654.387	19.9184	0.146866	748.414	303.698	10.0326	374.28	526.056	256.16	268.044	216.442	621.067	272.319	2.28066	0.00137646
505060	CYP51A1	NC_037331.1	protein_coding	cytochrome P450 family 51 subfamily A member 1 && sp|Q4PJW3|CP51A_BOVIN Lanosterol 14-alpha demethylase OS=Bos taurus OX=9913 GN=CYP51A1 PE=2 SV=1 && PF00067:Cytochrome P450	62.497	69.2448	59.9786	63.4273	66.5989	69.9149	55.0184	59.7286	63.7869	62.9376	15.7045	2.51669	52.8965	43.9154	9.1106	27.7066	48.4059	23.7059	28.7583	24.8287	63.3133	27.7549	2.28116	3.79e-06
523223	PSTPIP2	NC_037351.1	protein_coding	proline-serine-threonine phosphatase interacting protein 2%2C transcript variant X1 && sp|Q99M15|PPIP2_MOUSE Proline-serine-threonine phosphatase-interacting protein 2 OS=Mus musculus OX=10090 GN=Pstpip2 PE=1 SV=4 && PF00611:Fes/CIP4, and EFC/F-BAR homology domain	3.04054	3.88866	3.09142	6.58488	4.57061	5.91381	3.8607	6.51235	4.15138	5.48847	1.44802	0.28413	3.08478	3.99292	0.866077	1.68446	3.53885	1.60565	2.20247	1.93519	4.71028	2.06425	2.28183	0.000170146
540836	RGS1	NC_037343.1	protein_coding	regulator of G protein signaling 1 && sp|Q08116|RGS1_HUMAN Regulator of G-protein signaling 1 OS=Homo sapiens OX=9606 GN=RGS1 PE=1 SV=3 && PF00615:Regulator of G protein signaling domain	55.7727	46.6841	38.5221	24.5953	13.7765	30.2709	12.065	39.8839	41.3935	24.1183	7.65445	1.93904	16.3063	37.8916	4.79674	9.12266	27.099	8.63325	15.9478	13.7176	32.7082	14.3108	2.28555	0.00448864
790164	SLAMF7	NC_037330.1	protein_coding	SLAM family member 7 && sp|Q9NQ25|SLAF7_HUMAN SLAM family member 7 OS=Homo sapiens OX=9606 GN=SLAMF7 PE=1 SV=1 && -	5.09671	2.63583	3.03048	2.1857	0.543162	1.83413	0.679546	1.53034	3.23718	1.35458	0.937043	0.751375	0.681192	1.73094	0.844209	0.716284	1.20607	0.78987	1.02514	0.988952	2.21277	0.967107	2.28803	0.0113811
282356	SLC2A1	NC_037330.1	protein_coding	solute carrier family 2 member 1 && sp|P27674|GTR1_BOVIN Solute carrier family 2, facilitated glucose transporter member 1 OS=Bos taurus OX=9913 GN=SLC2A1 PE=1 SV=1 && PF00083:Sugar (and other) transporter	10.7871	12.7267	20.4515	28.5574	27.872	31.5389	19.1502	27.8735	18.1307	26.9984	5.48737	3.83936	12.6427	19.7256	4.66337	8.24102	16.1842	7.32314	10.4238	9.27168	22.4086	9.78022	2.29122	0.000261432
282299	PAFAH2	NC_037329.1	protein_coding	platelet activating factor acetylhydrolase 2%2C transcript variant X1 && sp|P79106|PAFA2_BOVIN Platelet-activating factor acetylhydrolase 2, cytoplasmic OS=Bos taurus OX=9913 GN=PAFAH2 PE=1 SV=1 && -	5.30348	4.80861	4.79162	4.12828	6.83938	7.36786	5.19322	6.96459	4.758	6.09866	1.4424	0.733185	2.77891	5.74293	1.08779	1.75605	4.26092	1.6515	2.67436	2.35704	5.62537	2.44851	2.29747	4.93e-05
534382	MTHFD1	NC_037337.1	protein_coding	methylenetetrahydrofolate dehydrogenase%2C cyclohydrolase and formyltetrahydrofolate synthetase 1%2C transcript variant X1 && sp|P11586|C1TC_HUMAN C-1-tetrahydrofolate synthase, cytoplasmic OS=Homo sapiens OX=9606 GN=MTHFD1 PE=1 SV=4 && -	14.1209	17.3244	16.0654	15.2712	15.5957	18.38	17.6651	16.4478	15.6955	16.672	4.70964	3.10136	9.44538	12.4411	3.9055	6.27337	10.9432	5.75213	7.42437	6.7206	16.3238	7.07167	2.30834	5.32e-08
512177	ZDHHC23	NC_037328.1	protein_coding	zinc finger DHHC-type palmitoyltransferase 23%2C transcript variant X1 && sp|Q76IC6|ZDH23_RAT Palmitoyltransferase ZDHHC23 OS=Rattus norvegicus OX=10116 GN=Zdhhc23 PE=1 SV=2 && PF01529:DHHC palmitoyltransferase	3.89938	3.90968	4.84894	7.22093	5.67582	6.27214	5.03761	6.50855	4.96973	6.14301	1.9372	1.12322	3.0561	3.689	1.53021	2.08966	3.37255	2.03884	2.45138	2.26715	5.44858	2.35553	2.3131	1.18e-06
506807	CXCR6	NC_037349.1	protein_coding	C-X-C motif chemokine receptor 6%2C transcript variant X1 && sp|Q9XT45|CXCR6_MACMU C-X-C chemokine receptor type 6 OS=Macaca mulatta OX=9544 GN=CXCR6 PE=3 SV=1 && PF00001:7 transmembrane receptor (rhodopsin family)	11.1836	6.27882	5.33946	3.26493	3.77659	6.04724	3.3074	9.47719	6.5167	5.17467	1.47118	0.254811	3.3543	6.36191	0.862996	1.80456	4.85811	1.69343	2.86055	2.46104	6.03666	2.59829	2.32332	0.00308755
282388	TXNRD1	NC_037332.1	protein_coding	thioredoxin reductase 1 && sp|O62768|TRXR1_BOVIN Thioredoxin reductase 1, cytoplasmic OS=Bos taurus OX=9913 GN=TXNRD1 PE=2 SV=3 && PF02852:Pyridine nucleotide-disulphide oxidoreductase, dimerisation domain|PF07992:Pyridine nucleotide-disulphide oxidoreductase	72.3635	72.3139	61.2397	68.9894	58.313	96.1818	80.5437	75.1899	68.7266	75.8436	26.4689	19.9692	19.4045	71.4362	23.219	19.6868	45.4203	21.9475	34.3197	32.0996	72.9705	31.3972	2.32411	2.44e-06
515376	CDC20	NC_037330.1	protein_coding	cell division cycle 20 && sp|Q5H7C0|CDC20_PIG Cell division cycle protein 20 homolog OS=Sus scrofa OX=9823 GN=CDC20 PE=2 SV=1 && PF12894:Anaphase-promoting complex subunit 4 WD40 domain|PF00400:WD domain, G-beta repeat	3.29525	5.02023	7.31934	4.6732	9.23529	7.52587	6.62896	5.08975	5.077	6.63062	1.25217	0.67473	3.83971	5.33899	0.96345	2.25722	4.58935	1.9222	2.7764	2.41381	6.04955	2.6028	2.32424	0.000187332
538799	B3GNT7	NC_037329.1	protein_coding	UDP-GlcNAc:betaGal beta-1%2C3-N-acetylglucosaminyltransferase 7 && sp|Q8NFL0|B3GN7_HUMAN UDP-GlcNAc:betaGal beta-1,3-N-acetylglucosaminyltransferase 7 OS=Homo sapiens OX=9606 GN=B3GNT7 PE=1 SV=1 && -	4.21853	3.00126	4.22338	6.47399	3.07863	6.23454	2.5657	4.0043	4.47929	4.47143	0.799526	0.138479	2.87705	4.1402	0.469002	1.50777	3.50863	1.27169	1.98882	1.68485	4.2751	1.8386	2.32519	0.000539001
528288	GIMAP6	NC_037331.1	protein_coding	GTPase%2C IMAP family member 6 && sp|A5PKB7|GIMA6_BOVIN GTPase IMAP family member 6 OS=Bos taurus OX=9913 GN=GIMAP6 PE=2 SV=1 && PF04548:AIG1 family	5.05696	4.58569	5.1189	2.21379	2.01925	2.55695	1.93981	2.84457	4.24384	2.31487	1.59662	0.28731	1.62796	2.55437	0.941964	0.957636	2.09117	1.17063	1.51657	1.40165	3.28946	1.41459	2.32539	0.000693104
507346	MGST3	NC_037330.1	protein_coding	microsomal glutathione S-transferase 3 && sp|Q3T100|MGST3_BOVIN Microsomal glutathione S-transferase 3 OS=Bos taurus OX=9913 GN=MGST3 PE=2 SV=1 && PF01124:MAPEG family	451.746	706.066	466.198	369.695	579.625	608.952	627.542	543.304	498.426	545.824	108.238	58.4171	435.433	349.8	83.3276	246.925	392.616	200.696	237.972	207.043	539.738	232.047	2.32599	1.11e-05
532844	ATP1B3	NC_037328.1	protein_coding	ATPase Na+/K+ transporting subunit beta 3 && sp|Q3T0C6|AT1B3_BOVIN Sodium/potassium-transporting ATPase subunit beta-3 OS=Bos taurus OX=9913 GN=ATP1B3 PE=2 SV=1 && PF00287:Sodium / potassium ATPase beta chain	246.548	275.427	265.411	405.767	601.675	392.188	426.539	435.513	298.288	452.336	39.9973	12.488	277.418	373.531	26.2426	144.953	325.475	109.968	175.859	145.935	379.969	163.187	2.32843	0.000687832
282479	SLC25A5	NC_037357.1	protein_coding	solute carrier family 25 member 5 && sp|Q8SQH5|ADT2_BOVIN ADP/ATP translocase 2 OS=Bos taurus OX=9913 GN=SLC25A5 PE=2 SV=3 && PF00153:Mitochondrial carrier protein	81.7078	84.0992	109.434	96.988	123.642	128.891	115.666	167.968	93.0573	126.631	33.7177	17.0494	52.4262	107.183	25.3836	34.7378	79.8044	34.3978	52.594	47.1519	112.809	48.4445	2.32861	3.7e-05
280691	H4C2	NC_037350.1	protein_coding	H4 clustered histone 2 && sp|P62803|H4_BOVIN Histone H4 OS=Bos taurus OX=9913 PE=1 SV=2 && PF15511:Centromere kinetochore component CENP-T histone fold	5.38707	6.26459	9.48143	5.19658	7.69615	3.94486	23.4187	4.71649	6.58242	8.99455	1.31271	0.606301	5.93392	7.01229	0.959504	3.27011	6.4731	2.61764	3.7163	3.16494	8.16828	3.50668	2.32935	0.0266002
528453	SFN	NC_037329.1	protein_coding	stratifin && sp|Q0VC36|1433S_BOVIN 14-3-3 protein sigma OS=Bos taurus OX=9913 GN=SFN PE=2 SV=1 && PF00244:14-3-3 protein	556.013	634.752	843.245	652.526	635.882	741.195	456.344	873.295	671.634	671.848	153.655	1.15238	537.3	525.589	77.4037	269.226	531.445	230.702	304.424	259.02	673.674	288.992	2.33112	4.36e-05
517002	ACP5	NC_037334.1	protein_coding	acid phosphatase 5%2C tartrate resistant && sp|P09889|PPA5_PIG Tartrate-resistant acid phosphatase type 5 OS=Sus scrofa OX=9823 GN=ACP5 PE=1 SV=4 && PF00149:Calcineurin-like phosphoesterase	81.7348	69.1903	64.5386	32.6439	21.6326	42.8893	29.7435	35.1278	62.0269	32.4074	14.6002	2.29546	34.7746	32.9348	8.44781	18.535	33.8547	17.2234	21.1513	18.6106	47.1935	20.2428	2.33138	0.00169754
787811	LGALS7	NC_037345.1	protein_coding	galectin 7 && sp|O54974|LEG7_MOUSE Galectin-7 OS=Mus musculus OX=10090 GN=Lgals7 PE=2 SV=3 && PF00337:Galactoside-binding lectin	503.968	584.194	450.738	443.63	803.593	664.075	713.33	737.866	495.633	672.499	45.0035	0.316857	577.893	453.122	22.6602	289.105	515.508	207.738	269.084	219.799	606.953	260.023	2.33423	0.000260021
504991	ANKRD22	NC_037353.1	protein_coding	ankyrin repeat domain 22%2C transcript variant X1 && sp|Q5VYY1|ANR22_HUMAN Ankyrin repeat domain-containing protein 22 OS=Homo sapiens OX=9606 GN=ANKRD22 PE=2 SV=1 && PF12796:Ankyrin repeats (3 copies)|PF13857:Ankyrin repeats (many copies)	27.1032	24.4762	22.3333	22.5721	21.1743	25.148	13.1487	23.743	24.1212	21.1572	4.39258	0.0359716	18.2699	17.8981	2.21427	9.15295	18.084	7.56616	10.1491	8.56217	22.4977	9.63253	2.3356	4.46e-05
537017	CMAH	NC_037350.1	protein_coding	cytidine monophospho-N-acetylneuraminic acid hydroxylase%2C transcript variant X1 && sp|O97598|CMAH_PANTR Cytidine monophosphate-N-acetylneuraminic acid hydroxylase OS=Pan troglodytes OX=9598 GN=CMAH PE=2 SV=1 && PF13483:Beta-lactamase superfamily domain	30.1265	46.2747	36.5031	40.0158	25.3892	20.3528	7.38245	6.79414	38.2301	19.9869	19.914	2.20811	6.53373	22.5405	11.061	4.37092	14.5371	9.55194	12.7991	12.4515	27.1056	11.5968	2.33734	0.00426809
540388	TGFA	NC_037338.1	protein_coding	transforming growth factor alpha%2C transcript variant X1 && sp|Q06922|TGFA_PIG Protransforming growth factor alpha OS=Sus scrofa OX=9823 GN=TGFA PE=2 SV=1 && -	13.3734	14.1951	17.1432	13.1298	8.36966	17.2744	10.3672	15.2602	14.4604	12.8803	2.66501	0.0126635	9.68026	12.805	1.33884	4.84646	11.2426	4.11931	6.29073	5.30035	13.6454	5.83012	2.3405	0.000117278
523154	GALE	NC_037329.1	protein_coding	UDP-galactose-4-epimerase && sp|Q3T105|GALE_BOVIN UDP-glucose 4-epimerase OS=Bos taurus OX=9913 GN=GALE PE=2 SV=2 && PF16363:GDP-mannose 4,6 dehydratase	33.8755	35.3822	57.4916	44.2162	55.8217	59.9469	45.0119	69.1087	42.7414	54.8211	12.5542	3.47905	28.3151	48.1026	8.01663	15.8971	38.2088	14.7828	23.1127	20.0935	49.8417	21.2562	2.3448	8e-05
510239	SEMA4A	NC_037330.1	protein_coding	semaphorin 4A%2C transcript variant X1 && sp|Q5EA85|SEM4A_BOVIN Semaphorin-4A OS=Bos taurus OX=9913 GN=SEMA4A PE=2 SV=1 && PF01437:Plexin repeat|PF01403:Sema domain	20.2872	19.5291	23.9965	17.8398	22.1666	21.667	20.1179	21.2948	20.4132	20.6172	5.13193	0.660451	12.5876	20.231	2.89619	6.62402	16.4093	6.12665	9.65273	8.30143	20.7929	8.86212	2.34627	1.1e-05
522921	HBEGF	NC_037334.1	protein_coding	heparin binding EGF like growth factor%2C transcript variant X2 && sp|Q99075|HBEGF_HUMAN Proheparin-binding EGF-like growth factor OS=Homo sapiens OX=9606 GN=HBEGF PE=1 SV=1 && -	9.06755	12.002	15.8009	10.8827	15.862	24.4695	6.72279	12.8638	11.9383	14.1602	2.87526	1.41195	10.143	9.13337	2.1436	5.77748	9.6382	4.81008	5.8909	5.14144	13.377	5.69653	2.34827	0.000499479
506903	GALNT6	NC_037332.1	protein_coding	polypeptide N-acetylgalactosaminyltransferase 6%2C transcript variant X2 && sp|Q5EA41|GALT6_BOVIN Polypeptide N-acetylgalactosaminyltransferase 6 OS=Bos taurus OX=9913 GN=GALNT6 PE=2 SV=1 && PF00535:Glycosyl transferase family 2|PF00652:Ricin-type beta-trefoil lectin domain	3.48191	2.69562	5.40555	3.43721	3.77329	2.8827	1.75514	6.55735	3.75508	3.68114	1.7317	0.216819	1.69597	3.30564	0.97426	0.956393	2.5008	1.21483	1.73753	1.58488	3.7425	1.59188	2.35099	0.000504419
282522	SERPINF2	NC_037346.1	protein_coding	serpin family F member 2%2C transcript variant X1 && sp|P28800|A2AP_BOVIN Alpha-2-antiplasmin OS=Bos taurus OX=9913 GN=SERPINF2 PE=1 SV=2 && PF00079:Serpin (serine protease inhibitor)	4.41508	8.84011	5.6647	15.2356	23.3595	16.6221	15.5977	31.0146	8.53887	20.3659	0.553124	0.0736937	8.02228	20.3861	0.313409	4.04799	14.2042	2.88303	7.25879	5.86971	14.9654	6.36123	2.3526	0.0201885
789296	ARHGAP27	NC_037346.1	protein_coding	Rho GTPase activating protein 27%2C transcript variant X1 && sp|A2AB59|RHG27_MOUSE Rho GTPase-activating protein 27 OS=Mus musculus OX=10090 GN=Arhgap27 PE=1 SV=1 && PF00397:WW domain|PF00169:PH domain|PF00620:RhoGAP domain	16.9283	20.3189	21.5419	20.6206	18.1731	16.3337	16.934	25.6361	19.8524	19.5395	4.94946	0.912981	10.5906	20.1614	2.93122	5.75178	15.376	5.48434	9.1536	7.90913	19.5879	8.32205	2.35373	3.05e-05
505317	TRPA1	NC_037341.1	protein_coding	transient receptor potential cation channel subfamily A member 1 && sp|O75762|TRPA1_HUMAN Transient receptor potential cation channel subfamily A member 1 OS=Homo sapiens OX=9606 GN=TRPA1 PE=1 SV=3 && PF12796:Ankyrin repeats (3 copies)|PF00520:Ion transport protein	9.65429	6.25101	11.1563	4.94579	2.12518	4.12459	3.2958	6.22232	8.00185	4.14274	1.42578	0.0411578	5.56874	3.30298	0.733468	2.80495	4.43586	2.34522	2.58466	2.21443	5.99199	2.54573	2.35374	0.00407429
516290	ARHGEF5	NC_037331.1	protein_coding	Rho guanine nucleotide exchange factor 5%2C transcript variant X1 && sp|Q12774|ARHG5_HUMAN Rho guanine nucleotide exchange factor 5 OS=Homo sapiens OX=9606 GN=ARHGEF5 PE=1 SV=3 && PF15441:Rho guanine nucleotide exchange factor 5/35|PF00621:RhoGEF domain|PF14604:Variant SH3 domain	18.2615	21.5794	23.9813	20.872	22.7096	25.041	16.3117	17.1952	21.1736	20.4259	2.82226	0.0438895	18.0863	15.8603	1.43308	9.06511	16.9733	6.98416	9.2032	7.64917	20.7551	8.81208	2.3553	4.28e-05
767617	ST14	NC_037356.1	protein_coding	ST14 transmembrane serine protease matriptase%2C transcript variant X3 && sp|Q0IIH7|ST14_BOVIN Suppressor of tumorigenicity 14 protein homolog OS=Bos taurus OX=9913 GN=ST14 PE=2 SV=1 && -	4.39289	4.93125	5.54114	4.61685	4.19466	3.2318	2.92062	3.66791	4.87053	3.72637	0.918778	0.0117877	3.71603	2.70996	0.465283	1.86391	3.213	1.54887	1.83914	1.56437	4.2094	1.78511	2.35806	4.34e-05
510523	TMEM154	NC_037344.1	protein_coding	transmembrane protein 154%2C transcript variant X3 && sp|Q8C4Q9|TM154_MOUSE Transmembrane protein 154 OS=Mus musculus OX=10090 GN=Tmem154 PE=1 SV=1 && PF15102:TMEM154 protein family	13.8329	17.1176	19.0334	17.2254	14.1065	18.19	12.6559	20.7564	16.8023	16.5869	4.78644	0.989871	12.0189	11.6933	2.88815	6.50438	11.8561	5.93173	7.37213	6.47533	16.6307	7.05164	2.35842	3.02e-06
617248	GRHL1	NC_037338.1	protein_coding	grainyhead like transcription factor 1%2C transcript variant X2 && sp|Q9NZI5|GRHL1_HUMAN Grainyhead-like protein 1 homolog OS=Homo sapiens OX=9606 GN=GRHL1 PE=1 SV=2 && -	40.5036	38.0629	43.8314	43.822	40.1703	31.4381	29.0198	42.5013	41.555	37.3903	6.99715	0.179876	27.6424	35.9894	3.58851	13.9111	31.8159	11.6065	17.7022	14.8795	38.8295	16.4313	2.36315	3.62e-05
414347	CCL4	NC_037346.1	protein_coding	C-C motif chemokine ligand 4 && sp|Q17QA1|CCL4_BOVIN C-C motif chemokine 4 OS=Bos taurus OX=9913 GN=CCL4 PE=3 SV=1 && -	2.70847	2.95761	2.65624	1.10842	0.382568	1.83518	0.25128	2.17969	2.35768	1.15143	0.538994	0.088909	0.824362	1.84673	0.313951	0.456636	1.33555	0.484088	0.824749	0.72259	1.75886	0.743656	2.36515	0.00954772
508365	BCL2L14	NC_037332.1	protein_coding	BCL2 like 14%2C transcript variant X5 && sp|Q5E9L4|B2L14_BOVIN Apoptosis facilitator Bcl-2-like protein 14 OS=Bos taurus OX=9913 GN=BCL2L14 PE=2 SV=1 && -	3.28822	2.58323	2.95801	1.50057	1.38335	2.09072	0.702312	1.62554	2.58251	1.4605	0.403515	0.116482	1.63203	1.36369	0.259999	0.874257	1.49786	0.717343	0.878931	0.755144	2.0175	0.849926	2.37373	0.00125919
505184	SERPINB2	NC_037351.1	protein_coding	serpin family B member 2 && sp|P05120|PAI2_HUMAN Plasminogen activator inhibitor 2 OS=Homo sapiens OX=9606 GN=SERPINB2 PE=1 SV=2 && PF00079:Serpin (serine protease inhibitor)	35.3935	23.2519	39.0392	37.4802	53.2443	42.3955	25.7447	28.1515	33.7912	37.4032	7.38046	0.0568136	30.4944	24.2452	3.71864	15.2756	27.3698	12.6439	15.5442	13.1791	35.5895	14.9908	2.37409	0.000111685
505605	LRRC8A	NC_037338.1	protein_coding	leucine rich repeat containing 8 VRAC subunit A%2C transcript variant X3 && sp|Q8IWT6|LRC8A_HUMAN Volume-regulated anion channel subunit LRRC8A OS=Homo sapiens OX=9606 GN=LRRC8A PE=1 SV=1 && PF13855:Leucine rich repeat|PF12534:Pannexin-like TM region of LRRC8	26.9319	42.4558	40.8093	48.997	33.9853	60.6219	25.1267	54.0391	39.7985	44.554	17.597	12.2005	14.1049	30.4104	14.8987	13.1527	22.2576	14.6341	18.5782	17.8423	41.7319	17.5676	2.3755	8.43e-06
514394	UCHL1	NC_037333.1	protein_coding	ubiquitin C-terminal hydrolase L1 && sp|P23356|UCHL1_BOVIN Ubiquitin carboxyl-terminal hydrolase isozyme L1 OS=Bos taurus OX=9913 GN=UCHL1 PE=1 SV=2 && PF01088:Ubiquitin carboxyl-terminal hydrolase, family 1	4.80743	2.98931	1.89431	1.67553	1.88043	2.80138	1.61741	2.59997	2.84164	2.11494	1.98247	0.156076	1.50073	0.638549	1.06928	0.828404	1.06964	1.21309	1.06946	1.06942	2.52223	1.05971	2.38011	0.00040029
101905619	CD300LF	NC_037346.1	protein_coding	CD300 molecule like family member f%2C transcript variant X1 && sp|Q8TDQ1|CLM1_HUMAN CMRF35-like molecule 1 OS=Homo sapiens OX=9606 GN=CD300LF PE=1 SV=3 && PF07686:Immunoglobulin V-set domain|PF15330:SHP2-interacting transmembrane adaptor protein, SIT	3.59876	2.8878	2.59187	1.99436	1.60121	3.55161	1.47462	1.11391	2.7682	1.94714	0.613855	0.059067	1.18661	2.53742	0.336461	0.62284	1.86201	0.619845	1.09924	0.946682	2.35295	0.988403	2.38055	0.00130122
510393	BLNK	NC_037353.1	protein_coding	B cell linker%2C transcript variant X1 && sp|Q8WV28|BLNK_HUMAN B-cell linker protein OS=Homo sapiens OX=9606 GN=BLNK PE=1 SV=2 && PF00017:SH2 domain	13.6974	16.0358	15.4599	26.9324	18.3067	9.68451	9.58203	21.3448	18.0314	17.1701	4.32373	0.434131	12.9064	11.4474	2.37893	6.67026	12.1769	5.88808	7.2779	6.29811	16.6245	6.98018	2.38167	0.000225278
506482	RAB25	NC_037330.1	protein_coding	RAB25%2C member RAS oncogene family && sp|Q58DW6|RAB25_BOVIN Ras-related protein Rab-25 OS=Bos taurus OX=9913 GN=RAB25 PE=2 SV=1 && PF00071:Ras family	173.211	188.787	208.156	194.221	209.912	194.778	192.9	282.253	191.094	214.813	30.6567	0.387171	160.118	174.782	15.5219	80.2527	167.45	63.7207	91.486	76.2932	205.013	86.0669	2.38201	4.09e-05
507824	LRRC8E	NC_037334.1	protein_coding	leucine rich repeat containing 8 VRAC subunit E%2C transcript variant X1 && sp|Q3KRC6|LRC8E_RAT Volume-regulated anion channel subunit LRRC8E OS=Rattus norvegicus OX=10116 GN=Lrrc8e PE=1 SV=1 && PF13855:Leucine rich repeat|PF12534:Pannexin-like TM region of LRRC8	14.6856	17.6292	17.2644	17.1429	16.887	17.6531	15.1852	15.3939	16.6805	16.4524	2.46912	0.238913	12.1918	14.6919	1.35402	6.21535	13.4419	4.96661	7.39794	6.18916	16.4974	6.91567	2.38551	1.53e-05
536284	ECHDC1	NC_037336.1	protein_coding	ethylmalonyl-CoA decarboxylase 1%2C transcript variant X1 && sp|Q2HJD5|ECHD1_BOVIN Ethylmalonyl-CoA decarboxylase OS=Bos taurus OX=9913 GN=ECHDC1 PE=2 SV=1 && PF00378:Enoyl-CoA hydratase/isomerase	118.076	92.7315	79.6053	119.868	109.376	85.0817	86.5394	117.188	102.57	103.611	31.4486	29.4548	43.5925	73.3006	30.4517	36.5237	58.4466	34.832	44.4491	41.6496	101.465	42.4149	2.3922	3.23e-08
535628	ZNF750	NC_037346.1	protein_coding	zinc finger protein 750 && sp|A2VDR9|ZN750_BOVIN Zinc finger protein 750 OS=Bos taurus OX=9913 GN=ZNF750 PE=2 SV=1 && PF15269:Zinc-finger	40.4498	46.4372	57.3209	43.6823	48.6323	45.1222	40.4449	54.0471	46.9725	46.3857	8.66209	0.17311	37.412	36.3562	4.4176	18.7926	36.8841	15.4157	20.6509	17.4042	46.9495	19.6169	2.39332	1.29e-05
788719	FMO5	NC_037330.1	protein_coding	flavin containing dimethylaniline monoxygenase 5 && sp|P49326|FMO5_HUMAN Flavin-containing monooxygenase 5 OS=Homo sapiens OX=9606 GN=FMO5 PE=1 SV=2 && PF00743:Flavin-binding monooxygenase-like	30.3867	25.8742	19.2443	27.7573	37.3696	45.4168	45.6182	24.229	25.8156	36.0782	5.93023	2.33851	21.6249	26.4945	4.13437	11.9817	24.0597	9.96456	14.0971	12.1045	31.779	13.273	2.39426	0.000157768
493719	MGST1	NC_037332.1	protein_coding	microsomal glutathione S-transferase 1%2C transcript variant X1 && sp|Q64L89|MGST1_BOVIN Microsomal glutathione S-transferase 1 OS=Bos taurus OX=9913 GN=MGST1 PE=2 SV=1 && PF01124:MAPEG family	199.523	226.67	168.703	188.261	336.808	228.068	247.094	200.768	195.789	240.199	35.8013	9.17928	161.623	188.906	22.4903	85.4012	175.264	68.8679	98.8774	83.5999	223.188	93.0011	2.39984	6.1e-05
282144	ATP1A1	NC_037330.1	protein_coding	ATPase Na+/K+ transporting subunit alpha 1%2C transcript variant X1 && sp|Q08DA1|AT1A1_BOVIN Sodium/potassium-transporting ATPase subunit alpha-1 OS=Bos taurus OX=9913 GN=ATP1A1 PE=1 SV=1 && -	147.335	141.189	144.446	130.106	211.275	206.979	183.557	198.324	140.769	186.048	42.3599	16.295	81.6084	168.724	29.3275	48.9517	125.166	46.7545	77.2469	67.663	169.003	70.4098	2.40027	2.65e-05
538476	FAM83F	NC_037332.1	protein_coding	family with sequence similarity 83 member F && sp|Q3UKU4|FA83F_MOUSE Protein FAM83F OS=Mus musculus OX=10090 GN=Fam83f PE=1 SV=1 && PF07894:FAM83 A-H	10.3723	11.9134	13.6185	10.1954	14.9192	17.3915	11.2418	16.5087	11.5249	14.0513	1.95114	0.0381853	9.44141	12.2217	0.994661	4.7398	10.8316	3.81025	5.91311	4.92942	13.1737	5.48712	2.40084	9.47e-05
281058	CD69	NC_037332.1	protein_coding	CD69 molecule && sp|Q07108|CD69_HUMAN Early activation antigen CD69 OS=Homo sapiens OX=9606 GN=CD69 PE=1 SV=1 && PF00059:Lectin C-type domain	3.41585	2.79048	2.32274	1.38335	0.934817	2.54719	0.924315	1.65203	2.47811	1.48834	0.606934	0.175203	0.541493	2.48124	0.391069	0.358348	1.51137	0.44121	0.951217	0.839187	1.99372	0.829727	2.40287	0.00330819
537379	RBP1	NC_037328.1	protein_coding	retinol binding protein 1 && sp|P02694|RET1_BOVIN Retinol-binding protein 1 OS=Bos taurus OX=9913 GN=RBP1 PE=1 SV=4 && PF00061:Lipocalin / cytosolic fatty-acid binding protein family	27.4798	31.4381	25.9588	32.1433	55.0983	46.7216	44.9264	61.7704	29.255	48.132	9.71767	2.80519	20.1447	41.0516	6.26143	11.475	30.5981	10.8892	18.4298	15.9961	40.2924	16.7369	2.4074	0.000396787
520348	MARCHF3	NC_037334.1	protein_coding	membrane associated ring-CH-type finger 3%2C transcript variant X1 && sp|A0JN69|MARH3_BOVIN E3 ubiquitin-protein ligase MARCHF3 OS=Bos taurus OX=9913 GN=MARCHF3 PE=2 SV=1 && PF12906:RING-variant domain	3.85636	4.33148	4.69603	2.75066	2.92565	2.66533	1.8633	3.1877	3.90863	2.67853	1.01242	0.37282	1.99855	2.3506	0.692618	1.18569	2.17458	1.12793	1.4336	1.2854	3.28637	1.36342	2.41039	2.69e-05
511661	SLC6A14	NC_037357.1	protein_coding	solute carrier family 6 member 14%2C transcript variant X1 && sp|Q9UN76|S6A14_HUMAN Sodium- and chloride-dependent neutral and basic amino acid transporter B(0+) OS=Homo sapiens OX=9606 GN=SLC6A14 PE=2 SV=1 && PF00209:Sodium:neurotransmitter symporter family	7.17877	9.25036	27.6368	8.53857	1.97804	13.3297	1.00066	13.0859	13.1511	7.58658	7.47978	0.208953	0.269084	12.0177	3.84437	0.239019	6.14338	2.65261	4.99387	4.76397	10.2736	4.26127	2.41093	0.0353988
538384	PRDM1	NC_037336.1	protein_coding	PR/SET domain 1%2C transcript variant X3 && sp|O75626|PRDM1_HUMAN PR domain zinc finger protein 1 OS=Homo sapiens OX=9606 GN=PRDM1 PE=1 SV=2 && -	11.9548	9.80646	12.7577	8.26214	11.4699	14.3456	6.47706	11.3666	10.6953	10.3843	2.32232	0.906086	6.71718	9.0807	1.6142	3.81163	7.89894	3.3152	4.75657	4.1281	10.752	4.45509	2.41341	2.15e-05
514078	MYO5B	NC_037351.1	protein_coding	myosin VB%2C transcript variant X2 && sp|Q9ULV0|MYO5B_HUMAN Unconventional myosin-Vb OS=Homo sapiens OX=9606 GN=MYO5B PE=1 SV=3 && PF00063:Myosin head (motor domain)|PF01843:DIL domain	23.9019	26.8544	24.5253	23.0703	24.6946	23.4724	24.174	28.6721	24.588	24.8167	2.87569	0.209315	17.9471	23.3733	1.5425	9.07822	20.6602	7.01071	11.1014	9.18959	24.877	10.2988	2.41552	2.58e-05
527026	B4GALNT3	NC_037332.1	protein_coding	beta-1%2C4-N-acetyl-galactosaminyltransferase 3%2C transcript variant X1 && sp|Q6L8S8|B4GN3_MOUSE Beta-1,4-N-acetylgalactosaminyltransferase 3 OS=Mus musculus OX=10090 GN=B4galnt3 PE=2 SV=1 && PF05679:Chondroitin N-acetylgalactosaminyltransferase|PF07691:PA14 domain	24.72	33.7854	32.8649	31.8802	46.0799	34.4054	41.4591	44.275	30.8126	39.6199	3.78778	0.0707331	29.7555	29.1057	1.92926	14.9131	29.4306	11.2047	15.6799	12.9298	35.9902	14.8807	2.41858	8.11e-05
533725	CGN	NC_037330.1	protein_coding	cingulin%2C transcript variant X2 && sp|B0KWC9|CING_CALJA Cingulin OS=Callithrix jacchus OX=9483 GN=CGN PE=3 SV=2 && -	15.6063	17.5239	22.3806	16.8847	19.9828	19.0788	19.787	22.6766	18.0989	19.682	3.13456	0.534773	12.8152	17.7008	1.83467	6.67498	15.258	5.49484	8.54632	7.20399	19.1702	7.9198	2.42053	1.81e-05
[truncated: 214 more rows]
